# Supplementary material for: Pain Modulation and Central Sensitization in Painful Diabetic Peripheral Neuropathy: Updated Narrative Review and Future Directions
Source: J Diabetes. 2026 Apr 3;18(4):e70223. doi: 10.1111/1753-0407.70223 (PMC13051827; doi:10.1111/1753-0407.70223)
Supplement: Supplementary file 1 — Table S1: jdb70223‐sup‐0001‐Supinfo.xlsx. [file JDB-18-e70223-s001.xlsx]

## Sheet: Search results
PMID	Title	Authors	Citation	First Author	Journal/Book	Publication Year	Create Date	PMCID	NIHMS ID	DOI	Inclusion	Type	Subject	Diabetes	Sample size	Design
40964895	Advanced glycation end products mediated diabetic neuropathic pain via activation protein tyrosine phosphatase 1B in the spinal cord dorsal horn	Wang J, Li XQ, Sun RL, Yang YH, Li WJ, Shen YK, Wang JJ, Zhang ZX, Yang QS, Wu SJ.	Diabet Med. 2026 Jan;43(1):e70141. doi: 10.1111/dme.70141. Epub 2025 Sep 18.	Wang J	Diabet Med	2026	2025-09-18			10.1111/dme.70141	Included	Research	Animal	Type 1	6 high dose, 6 medium dose, 6 low dose, 6 control	Experimental
40893013	The role of rostral ventromedial medulla astrocytes in the pathogenesis and modulation of diabetic neuropathic pain	Shen J, Chen J, Wang Z, Yang L, Lu J, Su T, Chen L, Yu C.	Pain. 2026 Jan 1;167(1):226-241. doi: 10.1097/j.pain.0000000000003782. Epub 2025 Sep 3.	Shen J	Pain	2026	2025-09-02			10.1097/j.pain.0000000000003782	Included	Research	Animal	Type 1	6 or 10 animals * 6 groups	Experimental
40131336	Upregulation of Acid-Sensing Ion Channel 1a in the Anterior Cingulate Cortex by TNF-α/NF-κB Pathway Contributes to Diabetes-Related Pain	Jiang AJ, Wei HR, Chu S, Wang M, Yan J, Song XL, Xu TL, Zhang Z, Jin Y, Wang W.	Diabetes. 2025 Jun 1;74(6):1007-1020. doi: 10.2337/db24-0847.	Jiang AJ	Diabetes	2025	2025-03-25			10.2337/db24-0847	Included	Research	Animal	Type 1	4 to 10 animals * 2 to 4 groups	Experimental
39993667	Hippocampal P2X4 receptor induces type 1 diabetes rats with neuropathic pain through microglial-derived neuroinflammation and neuronal damage	Zhang X, Zhang W, Li Y, Liang G, Peng S, Shen Y, Wu X, Nie K, Xiao Z, Liu X.	Neuroscience. 2025 Mar 27;570:225-235. doi: 10.1016/j.neuroscience.2025.02.048. Epub 2025 Feb 22.	Zhang X	Neuroscience	2025	2025-02-24			10.1016/j.neuroscience.2025.02.048	Included	Research	Animal	Type 1	6 DPN+high dose, 6 DPN+low dose, 6 DPN, 6 control	Experimental
39622642	Distinct Roles of Astrocytes and GABAergic Neurons in the Paraventricular Thalamic Nucleus in Modulating Diabetic Neuropathic Pain	Chen J, Yang L, Shen J, Lu J, Mo X, Huang L, Chen L, Yu C.	J Neurosci. 2025 Feb 19;45(8):e1013242024. doi: 10.1523/JNEUROSCI.1013-24.2024.	Chen J	J Neurosci	2025	2024-12-02	PMC11841761		10.1523/JNEUROSCI.1013-24.2024	Included	Research	Animal	Type 1	6 to 9 animals * 2 or 4 groups	Experimental
39594606	Semaglutide Ameliorates Diabetic Neuropathic Pain by Inhibiting Neuroinflammation in the Spinal Cord	Lee SO, Kuthati Y, Huang WH, Wong CS.	Cells. 2024 Nov 8;13(22):1857. doi: 10.3390/cells13221857.	Lee SO	Cells	2024	2024-11-27	PMC11593193		10.3390/cells13221857	Included	Research	Animal	Type 1	6 DPN+high dose, 6 DPN+low dose, 6 DPN+vehicle, 6 control	Experimental
36697977	Up-regulation of microglial chemokine CXCL12 in anterior cingulate cortex mediates neuropathic pain in diabetic mice	Song ZH, Song XJ, Yang CL, Cao P, Mao Y, Jin Y, Xu MY, Wang HT, Zhu X, Wang W, Zhang Z, Tao WJ.	Acta Pharmacol Sin. 2023 Jul;44(7):1337-1349. doi: 10.1038/s41401-022-01046-7. Epub 2023 Jan 25.	Song ZH	Acta Pharmacol Sin	2023	2023-01-25	PMC10310783		10.1038/s41401-022-01046-7	Included	Research	Animal	Type 1	3 to 8 animals * 2 or 4 groups	Experimental
36519959	Basolateral amygdala astrocytes modulate diabetic neuropathic pain and may be a potential therapeutic target for koumine	Lu JS, Yang L, Chen J, Xiong FF, Cai P, Wang XY, Xiong BJ, Chen ZH, Chen L, Yang J, Yu CX.	Br J Pharmacol. 2023 May;180(10):1408-1428. doi: 10.1111/bph.16011. Epub 2023 Jan 10.	Lu JS	Br J Pharmacol	2023	2022-12-15			10.1111/bph.16011	Included	Research	Animal	Type 1	6 to 12 animals * 4 or 6 groups	Experimental
36109166	Ventrolateral Periaqueductal Gray Astrocytes Regulate Nociceptive Sensation and Emotional Motivation in Diabetic Neuropathic Pain	Yang L, Lu J, Guo J, Chen J, Xiong F, Wang X, Chen L, Yu C.	J Neurosci. 2022 Oct 26;42(43):8184-8199. doi: 10.1523/JNEUROSCI.0920-22.2022. Epub 2022 Sep 15.	Yang L	J Neurosci	2022	2022-09-15	PMC9636999		10.1523/JNEUROSCI.0920-22.2022	Included	Research	Animal	Type 1	6 to 12 animals * 2, 4, or 6 groups	Experimental
35364102	Homo-AMPA in the periaqueductal grey modulates pain and rostral ventromedial medulla activity in diabetic neuropathic mice	Palazzo E, Boccella S, Marabese I, Perrone M, Belardo C, Iannotta M, Scuteri D, De Dominicis E, Pagano M, Infantino R, Bagetta G, Maione S.	Neuropharmacology. 2022 Jul 1;212:109047. doi: 10.1016/j.neuropharm.2022.109047. Epub 2022 Mar 29.	Palazzo E	Neuropharmacology	2022	2022-04-01			10.1016/j.neuropharm.2022.109047	Included	Research	Animal	Type 1	7 DPN+drug, 7 DPN+vehicle, 7 control+drug, 7 control+vehicle	Experimental
34727325	Lower Formalin-Induced Pain Responses in Painless Diabetic Neuropathy Rat Correlate with the Reduced Spinal Cord NR2B Subunit of N-Methyl-D-Aspartate Receptor Activation	Ismail CAN, Ghazali AK, Suppian R, Abd Aziz CB, Long I.	J Mol Neurosci. 2022 Mar;72(3):598-609. doi: 10.1007/s12031-021-01929-0. Epub 2021 Nov 2.	Ismail CAN	J Mol Neurosci	2022	2021-11-02			10.1007/s12031-021-01929-0	Included	Research	Animal	Type 1	12 painful DPN, 12 painless DPN, 12 control	Experimental
40499750	NR2A-Wnt-TLR2 signaling axis mediates neuronal mitochondrial dysfunction contributing to neuropathic pain induced by nerve injury in diabetic mice	Zhang YY, Wang MY, Zhu DX, Li YL, Yi YT, Zhou C, Li CJ, Liu F, Shen JF.	Neuropharmacology. 2025 Nov 1;278:110561. doi: 10.1016/j.neuropharm.2025.110561. Epub 2025 Jun 9.	Zhang YY	Neuropharmacology	2025	2025-06-11			10.1016/j.neuropharm.2025.110561	Included	Research	Animal	Type 1, Type 2	3 or 4 animals * 2 to 6 groups	Experimental
38980579	Metabolomic and lipidomic profiling of the spinal cord in type 2 diabetes mellitus rats with painful neuropathy	Yu Z, Yang J, Jiang Y, Wei M, Lyu Y, Yang D, Shen S, Han Y, Li M.	Metab Brain Dis. 2024 Aug;39(6):1117-1130. doi: 10.1007/s11011-024-01376-x. Epub 2024 Jul 9.	Yu Z	Metab Brain Dis	2024	2024-07-09	PMC11349861		10.1007/s11011-024-01376-x	Included	Research	Animal	Type 2	19 DPN, 19 control	Experimental
36122810	High Blood Glucose and Excess Body fat Enhance Pain Sensitivity and Weaken Pain Inhibition in Healthy Adults: A Single-blind Cross-over Randomized Controlled Trial	Ye D, Fairchild TJ, Vo L, Drummond PD.	J Pain. 2023 Jan;24(1):128-144. doi: 10.1016/j.jpain.2022.09.006. Epub 2022 Sep 16.	Ye D	J Pain	2023	2022-09-19			10.1016/j.jpain.2022.09.006	Included	Research	Human	-	24 normal weight, 20 overweight/obese	Cross-over RCT
39084155	Neuropathic phenotypes of type 1 diabetes are related to different signatures of magnetic resonance spectroscopy-assessed brain metabolites	Hansen TM, Croosu SS, Røikjer J, Mørch CD, Ejskjaer N, Frøkjær JB.	Clin Neurophysiol. 2024 Oct;166:11-19. doi: 10.1016/j.clinph.2024.06.017. Epub 2024 Jul 16.	Hansen TM	Clin Neurophysiol	2024	2024-07-31			10.1016/j.clinph.2024.06.017	Included	Research	Human	Type 1	19 painful DPN, 18 painless DPN, 18 diabetes without DPN, 20 control	Cross-sectional
36469731	Alterations in Functional Connectivity of Thalamus and Primary Somatosensory Cortex in Painful and Painless Diabetic Peripheral Neuropathy	Croosu SS, Røikjer J, Mørch CD, Ejskjaer N, Frøkjær JB, Hansen TM.	Diabetes Care. 2023 Jan 1;46(1):173-182. doi: 10.2337/dc22-0587.	Croosu SS	Diabetes Care	2023	2022-12-05			10.2337/dc22-0587	Included	Research	Human	Type 1	19 painful DPN, 19 painless DPN, 18 diabetes without DPN, 20 control	Cross-sectional
35668671	Gray Matter Brain Alterations in Type 1 Diabetes - Findings Based on Detailed Phenotyping of Neuropathy Status	Croosu SS, Hansen TM, Røikjer J, Mørch CD, Ejskjaer N, Frøkjær JB.	Exp Clin Endocrinol Diabetes. 2022 Nov;130(11):730-739. doi: 10.1055/a-1835-1877. Epub 2022 Jun 3.	Croosu SS	Exp Clin Endocrinol Diabetes	2022	2022-06-07			10.1055/a-1835-1877	Included	Research	Human	Type 1	19 painful DPN, 19 painless DPN, 18 diabetes without DPN, 20 control	Cross-sectional
41351325	The Association Between Detailed Obesity Measurements and Peripheral Neuropathy in Persons With Diabetes	Reynolds EL, Russman D, Baskozos G, Feldman EL, Bennett DL, Callaghan BC.	Eur J Neurol. 2025 Dec;32(12):e70447. doi: 10.1111/ene.70447.	Reynolds EL	Eur J Neurol	2025	2025-12-06	PMC12680906		10.1111/ene.70447	Included	Research	Human	Type 1, Type 2	357 painful DPN, 914 painless DPN, 5819 diabetes without DPN	Cross-sectional
36749934	Structural Brain Alterations in Key Somatosensory and Nociceptive Regions in Diabetic Peripheral Neuropathy	Selvarajah D, Sloan G, Teh K, Wilkinson ID, Heiberg-Gibbons F, Awadh M, Kelsall A, Grieg M, Pallai S, Tesfaye S.	Diabetes Care. 2023 Apr 1;46(4):777-785. doi: 10.2337/dc22-1123.	Selvarajah D	Diabetes Care	2023	2023-02-07			10.2337/dc22-1123	Included	Research	Human	Type 1, Type 2	77 painful DPN, 77 painless DPN, 57 diabetes without DPN, 66 control	Cross-sectional
40448742	Brain morphological changes in type 2 diabetes patients with painful peripheral neuropathy	He M, Yang J, Liu X, Zhou J, Zhang X, Li J, Shao X, Li W, Guan Y, Zhang W, Feng F.	Metab Brain Dis. 2025 May 31;40(5):216. doi: 10.1007/s11011-025-01643-5.	He M	Metab Brain Dis	2025	2025-05-31			10.1007/s11011-025-01643-5	Included	Research	Human	Type 2	20 painful DPN, 22 painless DPN, 26 diabetes without DPN, 37 control	Cross-sectional
38719155	Hyperglycemia and Central Obesity Disrupt Conditioned Pain Modulation: A Single-Blind Crossover Randomized Controlled Trial	Ye D, Fairchild TJ, Vo L, Drummond PD.	J Pain. 2024 Sep;25(9):104553. doi: 10.1016/j.jpain.2024.104553. Epub 2024 May 6.	Ye D	J Pain	2024	2024-05-08			10.1016/j.jpain.2024.104553	Included	Research	Human	Type 2	22 normal weight, 29 overweight/obese, 13 (10 prediabetes + 3 diabetes)	Cross-over RCT
34665863	Brain Mechanisms of Pain and Dysautonomia in Diabetic Neuropathy: Connectivity Changes in Thalamus and Hypothalamus	Chao CC, Tseng MT, Hsieh PC, Lin CJ, Huang SL, Hsieh ST, Chiang MC.	J Clin Endocrinol Metab. 2022 Feb 17;107(3):e1167-e1180. doi: 10.1210/clinem/dgab754.	Chao CC	J Clin Endocrinol Metab	2022	2021-10-19			10.1210/clinem/dgab754	Included	Research	Human	Type 2	25 painful DPN, 13 painless DPN, 27 control	Cross-sectional
41595589	Adipose Tissue and Central Nervous System Crosstalk: Roles in Pain and Cognitive Dysfunction	Li J, Li Z, Chen K, Wu Y, Yang X, He Z, Xiang H.	Biomedicines. 2025 Dec 26;14(1):54. doi: 10.3390/biomedicines14010054.	Li J	Biomedicines	2025	2026-01-28	PMC12839375		10.3390/biomedicines14010054	Included	Review	Animal, Human	-	-	-
41234276	The role of brain mechanisms in diabetic peripheral neuropathy: recent advances and comprehensive analysis	Wei M, Jiang Y, Shou J, Xing G, Li M.	Front Cell Neurosci. 2025 Oct 29;19:1637357. doi: 10.3389/fncel.2025.1637357. eCollection 2025.	Wei M	Front Cell Neurosci	2025	2025-11-14	PMC12605065		10.3389/fncel.2025.1637357	Included	Review	Animal, Human	Type 1, Type 2	-	-
40264787	Spinal neuron-glial crosstalk and ion channel dysregulation in diabetic neuropathic pain	Wu J, Hu H, Li X.	Front Immunol. 2025 Apr 8;16:1480534. doi: 10.3389/fimmu.2025.1480534. eCollection 2025.	Wu J	Front Immunol	2025	2025-04-23	PMC12011621		10.3389/fimmu.2025.1480534	Included	Review	Animal, Human	Type 1, Type 2	-	-
39610132	Rate-Dependent Depression of the Hoffmann Reflex: Practical Applications in Painful Diabetic Neuropathy	Han L, Calcutt NA, Zhou X.	Diabetes Metab J. 2024 Nov;48(6):1029-1046. doi: 10.4093/dmj.2024.0614. Epub 2024 Nov 21.	Han L	Diabetes Metab J	2024	2024-11-29	PMC11621664		10.4093/dmj.2024.0614	Included	Review	Animal, Human	Type 1, Type 2	-	-
35795572	Neuroinflammation Involved in Diabetes-Related Pain and Itch	Fang XX, Wang H, Song HL, Wang J, Zhang ZJ.	Front Pharmacol. 2022 Jun 20;13:921612. doi: 10.3389/fphar.2022.921612. eCollection 2022.	Fang XX	Front Pharmacol	2022	2022-07-07	PMC9251344		10.3389/fphar.2022.921612	Included	Review	Animal, Human	Type 1, Type 2	-	-
34674302	Painful diabetic peripheral neuropathy: Role of oxidative stress and central sensitisation	Ye D, Fairchild TJ, Vo L, Drummond PD.	Diabet Med. 2022 Jan;39(1):e14729. doi: 10.1111/dme.14729. Epub 2021 Oct 28.	Ye D	Diabet Med	2022	2021-10-21			10.1111/dme.14729	Included	Review	Animal, Human	Type 1, Type 2	-	-
40197380	Neural networks involved in painful diabetic neuropathy: A systematic review	Axelsen JL, Kirk U, Andersen SB, Schmidt JJ, Gaarde MB, Franck CL, van Duinkerken E, Pouwer F.	Scand J Pain. 2025 Apr 8;25(1). doi: 10.1515/sjpain-2024-0069. eCollection 2025 Jan 1.	Axelsen JL	Scand J Pain	2025	2025-04-08			10.1515/sjpain-2024-0069	Included	Review	Human	Type 1, Type 2	k = 18	-
35624944	Early Detection of Diabetic Peripheral Neuropathy by fMRI: An Evidence-Based Review	Chitneni A, Rupp A, Ghorayeb J, Abd-Elsayed A.	Brain Sci. 2022 Apr 26;12(5):557. doi: 10.3390/brainsci12050557.	Chitneni A	Brain Sci	2022	2022-05-28	PMC9139132		10.3390/brainsci12050557	Included	Review	Human	Type 1, Type 2	k = 9	-
41758473	Unravelling Fibromyalgia in Psoriatic Arthritis	Findeisen KE, Guymer EK, Littlejohn GO.	Rheumatol Ther. 2026 Feb 27. doi: 10.1007/s40744-026-00825-6. Online ahead of print.	Findeisen KE	Rheumatol Ther	2026	2026-02-27			10.1007/s40744-026-00825-6
41751335	Glial Triad in Diabetic Neuropathy: Central Players in Neuropathic Pain Pathogenesis and Disease-Modifying Therapeutic Avenues	Fu S, Guo Y, Cheng M, Duan H, He Q, Ren H, Yuan G.	Biomedicines. 2026 Feb 14;14(2):435. doi: 10.3390/biomedicines14020435.	Fu S	Biomedicines	2026	2026-02-27	PMC12938074		10.3390/biomedicines14020435
41750219	The Burden of Preoperative Stress: Biological Mechanisms and Postoperative Outcomes	Syed A, Menezes T, Bisenius A, Sic A, Knezevic NN.	Brain Sci. 2026 Feb 11;16(2):219. doi: 10.3390/brainsci16020219.	Syed A	Brain Sci	2026	2026-02-27	PMC12938735		10.3390/brainsci16020219
41745356	Age at Onset Impact on Clinical Profile, Treatment, and Real-Life Perception in Spondyloarthritis Patients, Enhancing a Personalized Approach: A Monocentric Cohort Analysis	Fattorini F, Carli L, Cigolini C, Esti L, Di Battista M, Mosca M, Delle Sedie A.	J Pers Med. 2026 Jan 28;16(2):63. doi: 10.3390/jpm16020063.	Fattorini F	J Pers Med	2026	2026-02-26	PMC12941871		10.3390/jpm16020063
41747105	Patients with Urinary Urgency Have Central Sensitization Symptoms - a LURN II Phenotyping Study	Lai HH, Fossa AJ, Bieber B, Amundsen CL, Jelovsek JE, Cameron AP, Bradley CS, Kreder K, Yang CC, Glaser A, Andreev VP, Kenton K, Clemens JQ, Kirkali Z, Harte SE.	J Urol. 2026 Feb 26:101097JU0000000000005014. doi: 10.1097/JU.0000000000005014. Online ahead of print.	Lai HH	J Urol	2026	2026-02-26			10.1097/JU.0000000000005014
41736285	Association of type 2 diabetes treatment status with in vivo biomarkers of Alzheimer's disease	Akinci M, Aziz F, Guzman D, Cheung L, Kong JX, Silver S, Eimicke J, Teresi JA, Brickman AM, Lao P, Luchsinger JA.	Alzheimers Dement. 2026 Feb;22(2):e71214. doi: 10.1002/alz.71214.	Akinci M	Alzheimers Dement	2026	2026-02-25	PMC12932909		10.1002/alz.71214
41721937	The Jekyll and Hyde of Extracellular Vesicles: Dual Roles as Disease Drivers and Therapeutic Saviors in Diabetic Brain	Li H, He R, Luo T, Ou C, Hu Y.	Mol Neurobiol. 2026 Feb 21;63(1):463. doi: 10.1007/s12035-026-05725-y.	Li H	Mol Neurobiol	2026	2026-02-21			10.1007/s12035-026-05725-y
41714011	Intracellular mechanisms underlying modulation of inhibitory synaptic transmission by appetite-related peptides in the insular cortex	Nakaya Y, Kobayashi M.	J Oral Biosci. 2026 Feb;68(1):100706. doi: 10.1016/j.job.2025.100706. Epub 2025 Nov 12.	Nakaya Y	J Oral Biosci	2026	2026-02-19			10.1016/j.job.2025.100706
41710290	Metabolomic Insights into Reprogrammed Caffeine Metabolism in the Hippocampus of Myofascial Pain Syndrome Rats	Sheng D, Meng Y, An S, Wu Z, Yao J, Huang Y, Wang L.	J Pain Res. 2026 Feb 11;19:557588. doi: 10.2147/JPR.S557588. eCollection 2026.	Sheng D	J Pain Res	2026	2026-02-19	PMC12911955		10.2147/JPR.S557588
41707919	Perineuronal nets in the insular cortex shape salience-related behaviour in diabetes	Mascio G, Ginerete RP, Notartomaso S, Ceccherelli A, Castaldi S, Imbriglio T, Bucci D, Alborghetti M, Liberatore F, Cannella M, Bruno V, Battaglia G, Nicoletti F.	Neurobiol Dis. 2026 Feb 16;221:107321. doi: 10.1016/j.nbd.2026.107321. Online ahead of print.	Mascio G	Neurobiol Dis	2026	2026-02-18			10.1016/j.nbd.2026.107321
41689346	Associations of Arterial Blood Pressure With Radiographic Knee Osteoarthritis and Pain Sensitivity in Middle-Aged and Older Adults	Cruz CJ, Tamargo JA, Abbas M, Quintana RE, Staud R, Goodin BR, Fillingim RB, Cruz-Almeida Y.	Eur J Pain. 2026 Feb;30(2):e70234. doi: 10.1002/ejp.70234.	Cruz CJ	Eur J Pain	2026	2026-02-14			10.1002/ejp.70234
41689478	Melatonin Relieves Neuropathic Pain and Depressive-Like Behaviors by Inhibiting the ERK/NF-κB/c-Fos Signaling Pathway in the Spinal Cord of Spared Nerve Injury Mice	Wang S, Liu Y, Chen S, Yao L, Zeng C, Xia Q, Zhang M, Chen S, Zhang T, Hua S, Liu L.	Cell Biol Int. 2026 Feb;50(2):e70144. doi: 10.1002/cbin.70144.	Wang S	Cell Biol Int	2026	2026-02-14			10.1002/cbin.70144
41612102	The Hypothesis of Myelinodegeneration as an Initial Risk of Neuropathic Pain	Chen J, Wu S.	Neurosci Bull. 2026 Jan 29. doi: 10.1007/s12264-025-01576-0. Online ahead of print.	Chen J	Neurosci Bull	2026	2026-01-29			10.1007/s12264-025-01576-0
41601551	Astrogliopathology: A core pathogenic factor in diabetic neuropathic pain	Wang B, Xie Y, Zheng X, Zhang J.	IBRO Neurosci Rep. 2025 Aug 13;19:507-518. doi: 10.1016/j.ibneur.2025.08.010. eCollection 2025 Dec.	Wang B	IBRO Neurosci Rep	2025	2026-01-28	PMC12834027		10.1016/j.ibneur.2025.08.010
41571212	Insights into mesenchymal stem/stromal cell conditioned media as a long-lasting treatment for pain and psychiatric comorbidities in a murine model of osteoarthritis	Amodeo G, Niada S, Galimberti G, Franchi S, Della Morte E, Taiana M, Piccolo S, Ceruti S, de Girolamo L, Brini AT, Sacerdote P.	Brain Behav Immun. 2026 Jan 20;134:106297. doi: 10.1016/j.bbi.2026.106297. Online ahead of print.	Amodeo G	Brain Behav Immun	2026	2026-01-22			10.1016/j.bbi.2026.106297
41558290	LXRs agonists alleviate fat transplantation-induced cognitive dysfunction by inhibiting STING-dependent type I interferon response	Li J, Wu Y, Jiang F, Li Y, Chen K, Li Z, Ke C, Xiang H.	Int Immunopharmacol. 2026 Mar 1;172:116229. doi: 10.1016/j.intimp.2026.116229. Epub 2026 Jan 19.	Li J	Int Immunopharmacol	2026	2026-01-20			10.1016/j.intimp.2026.116229
41559381	Beyond Comfort in Local Anesthesia: Clinical Safety and Pharmacological Limitations	Uysal Aİ.	Aesthetic Plast Surg. 2026 Jan 20. doi: 10.1007/s00266-026-05666-w. Online ahead of print.	Uysal Aİ	Aesthetic Plast Surg	2026	2026-01-20			10.1007/s00266-026-05666-w
41551403	Assessing Retinal Thickness and Associations with Cognitive Function in Women with History of Preeclampsia	Ibarra AJ, Phan BN, Silverstein SM, Chhablani J, Snyder V, Rossi EA, Butters MA, Catov JM.	Eye Brain. 2026 Jan 12;18:1-11. doi: 10.2147/EB.S542082. eCollection 2026.	Ibarra AJ	Eye Brain	2026	2026-01-19	PMC12810194		10.2147/EB.S542082
41552746	The Use of Botulinum Toxin Injections in Peripheral Neuropathic Pain: A Systematic Review of Efficacy and Safety Outcomes	Restivo DA, Calderone A, Quartarone A, Calabrò RS, Bruschetta A.	Pain Res Manag. 2026 Jan 16;2026:7701940. doi: 10.1155/prm/7701940. eCollection 2026.	Restivo DA	Pain Res Manag	2026	2026-01-19	PMC12811149		10.1155/prm/7701940
41541171	Tranexamic acid induced seizure during spine surgery: A case report	Ryan TJ, Lucasti C, Chipman DE, Vallee EK, Scott MM, Kowalski JM.	Int J Surg Case Rep. 2025 Oct 31;137:112133. doi: 10.1016/j.ijscr.2025.112133. eCollection 2025 Dec.	Ryan TJ	Int J Surg Case Rep	2025	2026-01-16	PMC12639582		10.1016/j.ijscr.2025.112133
41529326	[Recognition and management of allodynia in Primary Care: An updated review]	Alcántara Montero A, Ibor Vidal PJ.	Semergen. 2026 Jan-Feb;52(1):102664. doi: 10.1016/j.semerg.2025.102664. Epub 2026 Jan 12.	Alcántara Montero A	Semergen	2026	2026-01-13			10.1016/j.semerg.2025.102664
41516228	Neuropeptides and the Autonomic Nervous System in Prader-Willi Syndrome	Höybye C, Petersson M.	Int J Mol Sci. 2025 Dec 29;27(1):352. doi: 10.3390/ijms27010352.	Höybye C	Int J Mol Sci	2025	2026-01-10	PMC12786025		10.3390/ijms27010352
41503831	Spatial and Temporal Summation of Histaminergic and Non-Histaminergic Itch	Aliotta GE, Lo Vecchio S, Tanaka R, Batsberg NS, Duch-Svenson S, Fernández ES, Hafiz MA, Holm NT, Ladegaard KH, Rajhmohan M, Elberling J, Arendt-Nielsen L.	J Dermatol. 2026 Jan 8. doi: 10.1111/1346-8138.70130. Online ahead of print.	Aliotta GE	J Dermatol	2026	2026-01-08			10.1111/1346-8138.70130
41485517	Peripheral alpha-2 antagonist vatinoxan improves dexmedetomidine-induced perivascular cerebrospinal fluid flow without affecting electroencephalogram activity in female rats	Antila H, Jalonen SC, Persson NDÅ, Peltoniemi M, Lohela TJ, Lilius TO.	Neuropharmacology. 2026 Apr 1;287:110828. doi: 10.1016/j.neuropharm.2026.110828. Epub 2026 Jan 2.	Antila H	Neuropharmacology	2026	2026-01-04			10.1016/j.neuropharm.2026.110828
41481839	Suzetrigine, a selective NaV1.8 inhibitor in acute and chronic pain: mechanistic insights, clinical outcomes, and future perspectives	Chen SL, Liu MA, Swisher MW.	Curr Opin Anaesthesiol. 2026 Apr 1;39(2):183-187. doi: 10.1097/ACO.0000000000001599. Epub 2025 Dec 1.	Chen SL	Curr Opin Anaesthesiol	2026	2026-01-02			10.1097/ACO.0000000000001599
41467130	Pituitary Metastasis From Adenoid Cystic Carcinoma Presenting with Panhypopituitarism and Diabetes Insipidus	Askar E, Pyatetsky I, Rizvi T, Arumugam S, Agarwal S, Karnik S.	AACE Endocrinol Diabetes. 2025 Aug 28;12(4):241-245. doi: 10.1016/j.aed.2025.08.008. eCollection 2025 Nov-Dec.	Askar E	AACE Endocrinol Diabetes	2025	2025-12-30	PMC12744790		10.1016/j.aed.2025.08.008
41463571	The Role of TRPV1 in Type 1 Diabetes	Silva-Picazo K, Allan ERO.	Biology (Basel). 2025 Dec 18;14(12):1798. doi: 10.3390/biology14121798.	Silva-Picazo K	Biology (Basel)	2025	2025-12-30	PMC12730768		10.3390/biology14121798
41445994	Treatment-Induced Diabetic Neuropathy: A Case Report on Multimodal Pain Management in a Young Patient With Type I Diabetes	Lee SJ, Pandya J, Gattu K, Wright T.	Cureus. 2025 Dec 23;17(12):e99918. doi: 10.7759/cureus.99918. eCollection 2025 Dec.	Lee SJ	Cureus	2025	2025-12-25	PMC12723995		10.7759/cureus.99918
41399102	Maternal Diabetes Types and the Risk of Pregnancy Loss and Specific Malformations in the Infant	Huang PC, Huybrechts KF, Straub L, Brown JP, Bateman B, Hernández-Díaz S.	Birth Defects Res. 2025 Dec;117(12):e70009. doi: 10.1002/bdr2.70009.	Huang PC	Birth Defects Res	2025	2025-12-16			10.1002/bdr2.70009
31985947	Spinal Cord Stimulation	Dua A, Collier SA, Garcia K, Kumar S.	2025 Dec 13. In: StatPearls [Internet]. Treasure Island (FL): StatPearls Publishing; 2025 Jan–.	Dua ACollier SAGarcia KKumar S	StatPearls	2025	2025-12-13
41371390	Sympathosensory interactions - Possible relevance in osteoarthritis	Jenei-Lanzl Z, Grässel S, Schaible HG, Straub RH.	Osteoarthritis Cartilage. 2025 Dec 8:S1063-4584(25)01241-5. doi: 10.1016/j.joca.2025.12.001. Online ahead of print.	Jenei-Lanzl Z	Osteoarthritis Cartilage	2025	2025-12-10			10.1016/j.joca.2025.12.001
41361454	Hyperglycemia impairs microglia responding to retinal vasculopathy via enhanced norepinephrine-ADRB2 signaling	Bu S, Mou B, Xiang Z, Zhang L, Hao B, Chen J, Huang L, Ruan X, Liu YU, Zhang Y.	J Neuroinflammation. 2025 Dec 8;23(1):14. doi: 10.1186/s12974-025-03647-5.	Bu S	J Neuroinflammation	2025	2025-12-08	PMC12802163		10.1186/s12974-025-03647-5
41359849	Galectin-related protein, a key contributor, drives diabetes-associated neuropathic pain	Chen D, Wang J, Song XJ, Ding ZJ, Lou Q, Chen YY, Wang MY, Yang XL, Zhang Z, Li J, Wang W, Wang H.	Proc Natl Acad Sci U S A. 2025 Dec 16;122(50):e2527641122. doi: 10.1073/pnas.2527641122. Epub 2025 Dec 8.	Chen D	Proc Natl Acad Sci U S A	2025	2025-12-08	PMC12718390		10.1073/pnas.2527641122
41349793	Antisense oligonucleotide of cargo adaptor BICD2 long-term effectively alleviates neuropathic pain via activation of PSD95 in the mouse spinal dorsal horn	Wu ZX, Xu Y, Xie J, Ma G, Li YX, Yang T, Liang JH, Yang L, Wang QH, Hao LY, Zhang Y, Meng J, Pan ZQ, Wang HJ.	Neuropharmacology. 2026 Mar 1;285:110793. doi: 10.1016/j.neuropharm.2025.110793. Epub 2025 Dec 3.	Wu ZX	Neuropharmacology	2026	2025-12-05			10.1016/j.neuropharm.2025.110793
41334691	Assessment of Overactive Bladder in Women With Fibromyalgia Presenting With Lower Urinary Tract Symptoms: A Controlled Clinical Study	Kurtulus D, Arkan K, Suceken FY, Akgol S, Can B.	Neurourol Urodyn. 2026 Feb;45(2):318-323. doi: 10.1002/nau.70206. Epub 2025 Dec 3.	Kurtulus D	Neurourol Urodyn	2026	2025-12-03			10.1002/nau.70206
41321607	Cutaneous Mucormycosis following a Spider Bite: A Rare and Challenging Case	Abudaowd S, Hussien A, Abdallah J, Alami M, Banat N, Alshawamreh BY, Bakri IA, Abed A, Zidat SR.	Case Rep Dermatol. 2025 Sep 17;17(1):529-536. doi: 10.1159/000548296. eCollection 2025 Jan-Dec.	Abudaowd S	Case Rep Dermatol	2025	2025-12-01	PMC12659209		10.1159/000548296
41320794	Impacts of Experimental Knee Pain on Gait Biomechanics and Pain Sensitivity: A Randomised Crossover Trial of Young and Pain-Free Volunteers	Hertel E, Echevarria DM, Simonsen MB, Arendt-Nielsen L, Andersen MS, Petersen KK.	Eur J Pain. 2026 Jan;30(1):e70182. doi: 10.1002/ejp.70182.	Hertel E	Eur J Pain	2026	2025-11-30			10.1002/ejp.70182
41295860	The Activities of Recombinant Botulinum Toxin A on Spared Nerve Injury-Induced Neuropathic Pain in a Diabetic Mice Model	Omoniyi AA, Hammer RE, Josefsen S, Richner M, Lezmi S, Vægter CB, Kalinichev M, Karlsson P, Nyengaard JR.	Toxins (Basel). 2025 Nov 3;17(11):545. doi: 10.3390/toxins17110545.	Omoniyi AA	Toxins (Basel)	2025	2025-11-26	PMC12656591		10.3390/toxins17110545
41289461	How to Optimize Outcomes in the Total Joint Arthroplasty Patient With Modifiable Risk Factors	Mungalpara N, Meller MM, Gonzalez MH.	Instr Course Lect. 2026;75:337-354.	Mungalpara N	Instr Course Lect	2026	2025-11-25
41257114	Addressing Meta-Inflammation in the Comprehensive Management of Chronic Pain	McMasters M, Mora J.	Cureus. 2025 Oct 18;17(10):e94863. doi: 10.7759/cureus.94863. eCollection 2025 Oct.	McMasters M	Cureus	2025	2025-11-19	PMC12621917		10.7759/cureus.94863
41251403	Suzetrigine, a Non-Opioid Small-Molecule Analgesic: Mechanism of Action, Clinical, and Translational Science	Rajasingham R, Qi Y.	Clin Transl Sci. 2025 Nov;18(11):e70414. doi: 10.1111/cts.70414.	Rajasingham R	Clin Transl Sci	2025	2025-11-18	PMC12624754		10.1111/cts.70414
41223072	Transcriptome profiling suggests molecular sexual dimorphism in lumbosacral dorsal root ganglia and sex-specific mechanisms underlying visceral pain	Yesupatham SK, Malykhina AP, Xie AX.	Physiol Genomics. 2026 Jan 1;58(1):12-31. doi: 10.1152/physiolgenomics.00066.2025. Epub 2025 Nov 12.	Yesupatham SK	Physiol Genomics	2026	2025-11-12	PMC12704462	NIHMS2122799	10.1152/physiolgenomics.00066.2025
41209821	Case Report: When an unknown fever unmasks Erdheim-Chester disease: a case showing the use of multimodality imaging and the successful interferon alpha therapy	Boudriga H, Ben Hassine I, Ben Elkilani O, Sfar R, Ezzine A, Anoun J, Mzabi A, Ben Fredj F, Chatti K.	F1000Res. 2025 Oct 17;14:838. doi: 10.12688/f1000research.169202.2. eCollection 2025.	Boudriga H	F1000Res	2025	2025-11-10	PMC12589941		10.12688/f1000research.169202.2
41167746	[Clinical diagnosis and surgical management of complicated otitis media with inflammatory response of local meninges]	Sai N, Fan SH, Wang Q, Wu N, Shen WD, Dai P, Yang SM, Han DY, Han WJ.	Zhonghua Er Bi Yan Hou Tou Jing Wai Ke Za Zhi. 2025 Oct 7;60(10):1259-1266. doi: 10.3760/cma.j.cn115330-20250118-00056.	Sai N	Zhonghua Er Bi Yan Hou Tou Jing Wai Ke Za Zhi	2025	2025-10-30			10.3760/cma.j.cn115330-20250118-00056
41155291	The Gut-Brain-Immune Axis in Environmental Sensitivity Illnesses: Microbiome-Centered Narrative Review of Fibromyalgia Syndrome, Myalgic Encephalomyelitis/Chronic Fatigue Syndrome, and Multiple Chemical Sensitivity	Watai K, Taniguchi M, Azuma K.	Int J Mol Sci. 2025 Oct 14;26(20):9997. doi: 10.3390/ijms26209997.	Watai K	Int J Mol Sci	2025	2025-10-29	PMC12564675		10.3390/ijms26209997
41151675	The role and mechanism of fatty acid-binding protein 7 in spinal reactive astrocytes in prolonged postoperative pain induced by high-fat diet	Zheng H, Zhang X, Li M, Wang Y, Guo S, Jiang M, Xu R, Huang Y, Ma Z.	Exp Cell Res. 2025 Dec 1;453(2):114801. doi: 10.1016/j.yexcr.2025.114801. Epub 2025 Oct 26.	Zheng H	Exp Cell Res	2025	2025-10-28			10.1016/j.yexcr.2025.114801
41140221	Pleiotropic Actions of Gastrodia Elata Glucosides in the Treatment of Painful Neuropathies and CNS Disorders: Focus on Mitochondrial Dysfunction and Modulation of Ion Channels	Mastrostefano A, Alborghetti M, Tiso D, Davinelli S, Medoro A, Scapagnini G.	Curr Neuropharmacol. 2025 Oct 24. doi: 10.2174/011570159X402568251002112117. Online ahead of print.	Mastrostefano A	Curr Neuropharmacol	2025	2025-10-27			10.2174/011570159X402568251002112117
41085240	Obesity as a Disruptor of the Pain Inhibition Response in Fibromyalgia: A Pooled Multi-Trial Analysis of 521 Patients	Caumo W, Pacheco-Barrios K, Lacerda GJM, França BR, Fregni F.	Eur J Pain. 2025 Nov;29(10):e70145. doi: 10.1002/ejp.70145.	Caumo W	Eur J Pain	2025	2025-10-14			10.1002/ejp.70145
41086269	5-Hydroxytryptamine 7 receptor agonist LP-211 in combination with gabapentin ameliorates neuropathic pain comorbidities associated with mechanical allodynia in diabetic and nerve-ligated rats	Goura V, Jayarajan P, Kishore A, Nirogi R.	Behav Pharmacol. 2025 Dec 1;36(8):535-556. doi: 10.1097/FBP.0000000000000857. Epub 2025 Oct 14.	Goura V	Behav Pharmacol	2025	2025-10-14			10.1097/FBP.0000000000000857
41073365	Cardiovascular risk factors and the allostatic interoceptive network in dementia	Hazelton JL, Migeot J, Gonzalez-Gomez R, Altschuler F, Duran-Aniotz C, Wen O, Galván Rial DSG, Barttfeld P, Medel V, Campo CG, Castro-Laguardia AM, Hernández H, Gonzalez-Silva C, Castaner O, Hu K, Li P, Behrens MI, Bruno MA, Cardona JF, Custodio N, Santamaria-Garcia H, Garcia AM, Godoy ME, Avila-Funes JA, Maito M, Matallana DL, Miller B, Lopera F, de Oliveira MO, Pina-Escudero SD, Possin KL, de P…	Cardiovasc Res. 2025 Nov 22;121(14):2222-2232. doi: 10.1093/cvr/cvaf185.	Hazelton JL	Cardiovasc Res	2025	2025-10-10	PMC12638725		10.1093/cvr/cvaf185
41062698	A parabrachial hub for need-state control of enduring pain	Goldstein N, Maes A, Allen HN, Nelson TS, Kruger KA, Kindel M, Yeung ATM, Smith NK, Carty JRE, Boccia L, Blank N, Lo E, Villari RE, Cho E, Marble EL, Awh M, Dumiaty Y, Chee MJ, Khanna R, Thaiss CA, Taylor BK, Kennedy A, Betley JN.	Nature. 2025 Nov;647(8090):689-697. doi: 10.1038/s41586-025-09602-x. Epub 2025 Oct 8.	Goldstein N	Nature	2025	2025-10-08	PMC12630001		10.1038/s41586-025-09602-x
41051683	PIEZO1: a mechanosensitive ion channel in the pathogenesis and pharmacotherapy of diabetic neuropathy	Gupta T, Singh TG, Singh R.	Mol Biol Rep. 2025 Oct 6;52(1):987. doi: 10.1007/s11033-025-11114-w.	Gupta T	Mol Biol Rep	2025	2025-10-06			10.1007/s11033-025-11114-w
41047816	The role of systemic and nervous system factors in patients with shoulder pain: a perspective review	Mertens MG, Meeus M, Ingwersen KG, Christiansen DH, Struyf F.	Postgrad Med. 2025 Sep;137(7):566-577. doi: 10.1080/00325481.2025.2571943. Epub 2025 Oct 9.	Mertens MG	Postgrad Med	2025	2025-10-06			10.1080/00325481.2025.2571943
41051412	Beyond pain relief: the effects of chronic opioid use on brain structure and function in diabetic neuropathy-a multimodal neuroimaging study	Sloan G, Teh K, Greig M, Shillo P, Caunt S, Wilkinson ID, Tesfaye S, Selvarajah D.	Diabetologia. 2025 Dec;68(12):2867-2878. doi: 10.1007/s00125-025-06529-w. Epub 2025 Oct 6.	Sloan G	Diabetologia	2025	2025-10-06	PMC12594651		10.1007/s00125-025-06529-w
29083598	Syncope and Related Paroxysmal Spells(Archived)	Mechanic OJ, Casale S, Grossman SA.	2025 Oct 2. In: StatPearls [Internet]. Treasure Island (FL): StatPearls Publishing; 2025 Jan–.	Mechanic OJCasale SGrossman SA	StatPearls	2025	2025-10-02
41035295	NLRP3 inflammasome: a key driver of neuroinflammation and a novel therapeutic target for neuropathic pain	Montazeri-Khosh Z, Ebrahimpour A, Hossein-Zargari M, Taghizadeh-Tabrizi P, Safari-Sahlabadi M, Sheybani-Arani MH, Davoodian N.	Anesth Pain Med (Seoul). 2025 Oct;20(4):341-356. doi: 10.17085/apm.24132. Epub 2025 Aug 22.	Montazeri-Khosh Z	Anesth Pain Med (Seoul)	2025	2025-10-02	PMC12611520		10.17085/apm.24132
41027494	GABAergic disinhibition through the STING-dependent autophagic pathway in the dorsal horn underlies diabetic neuropathic pain pathogenesis	Zhao YJ, Bai HZ, Wang YN, Liu YK, Zhao LB, Li Z, Li HZ, Wang XL, Liu P.	Neurosci Lett. 2025 Nov 20;868:138391. doi: 10.1016/j.neulet.2025.138391. Epub 2025 Sep 28.	Zhao YJ	Neurosci Lett	2025	2025-09-30			10.1016/j.neulet.2025.138391
40984943	Streptococcus agalactiae Meningoencephalitis Revealing Spondylodiscitis in a Diabetic Patient	Boughalem Y, El Bekkaoui D, El Kamouni Y, Arsalane L, Zouhair S.	Cureus. 2025 Aug 22;17(8):e90753. doi: 10.7759/cureus.90753. eCollection 2025 Aug.	Boughalem Y	Cureus	2025	2025-09-23	PMC12450409		10.7759/cureus.90753
40987057	Multimodal MRI analysis selecting key brain features for machine learning based classification of diabetic neuropathic pain and phenotypes	Hostrup SN, Lind HP, Croosu SS, Røikjer J, Mørch CD, Ejskjær N, Østergaard LR, Hansen TM, Frøkjær JB.	J Neurol Sci. 2025 Nov 15;478:123701. doi: 10.1016/j.jns.2025.123701. Epub 2025 Sep 15.	Hostrup SN	J Neurol Sci	2025	2025-09-23			10.1016/j.jns.2025.123701
40981059	Preoperative Clinical Phenotyping for Individualised Rehabilitation in End-Stage Knee Osteoarthritis	Coetzee M, Clifford AM, Bedada DT, Bergh O, Louw QA.	J Funct Morphol Kinesiol. 2025 Sep 19;10(3):360. doi: 10.3390/jfmk10030360.	Coetzee M	J Funct Morphol Kinesiol	2025	2025-09-22	PMC12452372		10.3390/jfmk10030360
40943084	Disrupted Biotensegrity in the Fiber Cellular Fascial Network and Neuroma Microenvironment: A Conceptual Framework for "Phantom Limb Pain"	Plaut S.	Int J Mol Sci. 2025 Aug 22;26(17):8161. doi: 10.3390/ijms26178161.	Plaut S	Int J Mol Sci	2025	2025-09-13	PMC12427745		10.3390/ijms26178161
40937188	Pediatric Gastrointestinal Disorders in Multisystem Inflammatory Syndrome in Children (MIS-C) Associated With COVID-19: A Case Series	di Toma M, Cassitti I, Ciccone B, Manca E, Marinari A, Patisso I, Nobili M, Campanozzi A.	Case Rep Pediatr. 2025 Sep 3;2025:8815325. doi: 10.1155/crpe/8815325. eCollection 2025.	di Toma M	Case Rep Pediatr	2025	2025-09-12	PMC12422849		10.1155/crpe/8815325
40886229	The effect of recombinant botulinum neurotoxin A on neuropathic pain in the spared nerve injury mouse model	E Hammer R, A Omoniyi A, Richner M, Lezmi S, B Vaegter C, Kalinichev M, Karlsson P, R Nyengaard J.	J Neural Transm (Vienna). 2025 Dec;132(12):1779-1795. doi: 10.1007/s00702-025-02978-0. Epub 2025 Aug 31.	E Hammer R	J Neural Transm (Vienna)	2025	2025-08-31	PMC12669262		10.1007/s00702-025-02978-0
40886718	The psychobiological model of disorders of gut-brain interaction: introduction of a novel, integrated, and testable model	Guadagnoli L, Heathcote LC, Van Oudenhove L, Elsenbruch S, Keefer L.	Lancet Gastroenterol Hepatol. 2025 Nov;10(11):1041-1052. doi: 10.1016/S2468-1253(25)00205-5. Epub 2025 Aug 28.	Guadagnoli L	Lancet Gastroenterol Hepatol	2025	2025-08-31			10.1016/S2468-1253(25)00205-5
40881235	Tramadol overdose in total knee arthroplasty: A case report	Harna B, Arya S.	World J Clin Cases. 2025 Sep 6;13(25):104742. doi: 10.12998/wjcc.v13.i25.104742.	Harna B	World J Clin Cases	2025	2025-08-29	PMC12243904		10.12998/wjcc.v13.i25.104742
40875021	[Diabetes mellitus-a risk factor for pain]	Eitner A.	Schmerz. 2025 Oct;39(5):350-358. doi: 10.1007/s00482-025-00900-x. Epub 2025 Aug 28.	Eitner A	Schmerz	2025	2025-08-28			10.1007/s00482-025-00900-x
40856557	Exploring the interplay between pain processing mechanisms, psychosocial factors, and functional outcomes in patients with chronic low back pain: an exploratory study	Jordán-López J, Arguisuelas MD, Doménech J, Peñalver-Barrios ML, Miragall M, Herrero R, Baños RM, Amer-Cuenca JJ, Lisón JF.	Ann Med. 2025 Dec;57(1):2536203. doi: 10.1080/07853890.2025.2536203. Epub 2025 Jul 25.	Jordán-López J	Ann Med	2025	2025-08-26	PMC12302399		10.1080/07853890.2025.2536203
40846815	Mechanistic insights into the therapeutic potential of β-elemene on glioma and other central nervous system diseases	Wang X, Lin L, Cheng Y, Wang Y.	Med Oncol. 2025 Aug 22;42(10):438. doi: 10.1007/s12032-025-03009-4.	Wang X	Med Oncol	2025	2025-08-22			10.1007/s12032-025-03009-4
40837129	Quantitative Sensory Testing in an Observational Cohort of Adults With Chronic Low Back Pain	Schneider MJ, Greco CM, Acevedo AM, Bell KM, Darwin J, Delitto A, Dodds NE, Jakicic JM, McKernan GP, Patterson CG, Pilkonis PA, Piva SR, Sowa GA, Vo NV, Yu L, Wasan AD.	JOR Spine. 2025 Aug 19;8(3):e70103. doi: 10.1002/jsp2.70103. eCollection 2025 Sep.	Schneider MJ	JOR Spine	2025	2025-08-21	PMC12363403		10.1002/jsp2.70103
40822047	Primary Burkitt Lymphoma of the Thyroid Associated With Hashimoto Thyroiditis Masquerading as Post-COVID Thyroiditis	Thewjitcharoen Y, Chatchomchuan W, Wanothayaroj E, Veerasomboonsin V, Keelawat S, Himathongkam T.	JCEM Case Rep. 2025 Aug 14;3(9):luaf178. doi: 10.1210/jcemcr/luaf178. eCollection 2025 Sep.	Thewjitcharoen Y	JCEM Case Rep	2025	2025-08-18	PMC12352296		10.1210/jcemcr/luaf178
40808862	Causal Central Network Remodeling in Diabetic Neuropathy: An Integrated MR-fMRI Study	Li X, Gao L.	Diabetes Metab Syndr Obes. 2025 Aug 9;18:2753-2765. doi: 10.2147/DMSO.S525219. eCollection 2025.	Li X	Diabetes Metab Syndr Obes	2025	2025-08-14	PMC12345936		10.2147/DMSO.S525219
40779086	An Enigma of Brain Gasotransmitters: Hydrogen Sulfide and Depression	Pinna A, Kistowska J, Pałasz A.	Neuromolecular Med. 2025 Aug 8;27(1):58. doi: 10.1007/s12017-025-08880-y.	Pinna A	Neuromolecular Med	2025	2025-08-08	PMC12334376		10.1007/s12017-025-08880-y
40774157	Pituitary Targeting for Intractable Cancer Pain: A Systematic Review and Current Recommendations	Balossier A, Soussi G, Régis J.	Stereotact Funct Neurosurg. 2025;103(6):553-565. doi: 10.1159/000547889. Epub 2025 Aug 7.	Balossier A	Stereotact Funct Neurosurg	2025	2025-08-07			10.1159/000547889
40744795	A GABAergic neuronal thalamocortical circuit mediates the relief of diabetic neuropathic pain	Chen J, Yang L, Chen J, Lu J, Mo X, Huang L, Shen J, Chen L, Yu C.	Br J Anaesth. 2025 Sep;135(3):697-709. doi: 10.1016/j.bja.2025.05.049. Epub 2025 Jul 31.	Chen J	Br J Anaesth	2025	2025-07-31			10.1016/j.bja.2025.05.049
40722747	Corneal Nerve Morphology in Painful Diabetic Neuropathy: A Meta-Analysis of In Vivo Confocal Microscopy Studies	Vidyasagar P, Farrell SF, Colorado LH, Dando S, Edwards K.	Biomedicines. 2025 Jul 8;13(7):1675. doi: 10.3390/biomedicines13071675.	Vidyasagar P	Biomedicines	2025	2025-07-29	PMC12292530		10.3390/biomedicines13071675
40710367	Therapeutic Potential of Calcium Channel Blockers in Neuropsychiatric, Endocrine and Pain Disorders	Manzar A, Sic A, Banh C, Knezevic NN.	Cells. 2025 Jul 20;14(14):1114. doi: 10.3390/cells14141114.	Manzar A	Cells	2025	2025-07-25	PMC12293676		10.3390/cells14141114
40689848	The Role of Peripheral N-Methyl-D-Asparate (NMDA) Receptors in Itch and Pain: A Narrative Review	Tanaka R, Lo Vecchio S, Aliotta GE, Arendt-Nielsen L.	Eur J Pain. 2025 Aug;29(7):e70082. doi: 10.1002/ejp.70082.	Tanaka R	Eur J Pain	2025	2025-07-21	PMC12279002		10.1002/ejp.70082
40668003	Androgen levels and experimental pain sensitivity in healthy young adolescent girls	Banerjee G, Brown J, McMichael A, Ben Abdallah A, Buday S, Baranski TJ, Haroutounian S, Barch D, AuBuchon J, Nahman-Averbuch H.	Pain. 2025 Nov 1;166(11):2628-2640. doi: 10.1097/j.pain.0000000000003704. Epub 2025 Jul 11.	Banerjee G	Pain	2025	2025-07-16	PMC12270281	NIHMS2086555	10.1097/j.pain.0000000000003704
40662894	Neuropathic pain considerations in the aging population	Pickering G, Pickering ME, Kocot-Kępska M.	Curr Opin Support Palliat Care. 2025 Sep 1;19(3):150-154. doi: 10.1097/SPC.0000000000000769. Epub 2025 Jul 29.	Pickering G	Curr Opin Support Palliat Care	2025	2025-07-15			10.1097/SPC.0000000000000769
40625197	Ludwig's Angina and a Complicated Course of Streptococcus constellatus Management	Distler K, Hammad A, Ryder E, Pokharel S.	J Intensive Care Med. 2025 Nov;40(11):1214-1219. doi: 10.1177/08850666251357488. Epub 2025 Jul 8.	Distler K	J Intensive Care Med	2025	2025-07-08			10.1177/08850666251357488
40616463	Ascorbic acid relieves neuropathic pain and depressive behavior by reducing inflammation and activating antioxidant responses	Yao L, Zhang M, Wang S, Yao Q, Chen S, Qin Z, Meng W, Zhu H, Liu L.	Mol Pain. 2025 Jan-Dec;21:17448069251359598. doi: 10.1177/17448069251359598. Epub 2025 Jul 5.	Yao L	Mol Pain	2025	2025-07-05	PMC12314247		10.1177/17448069251359598
40610703	Central-peripheral neuroimmune dynamics in psychological stress and depression: insights from current research	Feng X, Jia M, Cai M, Zhu T, Hashimoto K, Yang JJ.	Mol Psychiatry. 2025 Oct;30(10):4881-4898. doi: 10.1038/s41380-025-03085-y. Epub 2025 Jul 3.	Feng X	Mol Psychiatry	2025	2025-07-03	PMC12436188		10.1038/s41380-025-03085-y
40593543	Projection-TAGs enable multiplex projection tracing and multi-modal profiling of projection neurons	Yang L, Liu F, Hahm H, Okuda T, Li X, Zhang Y, Kalyanaraman V, Heitmeier MR, Samineni VK.	Nat Commun. 2025 Jul 1;16(1):5557. doi: 10.1038/s41467-025-60360-w.	Yang L	Nat Commun	2025	2025-07-02	PMC12218420		10.1038/s41467-025-60360-w
40596821	Identification of comorbid genes between type 2 diabetes and migraine through peripheral blood single-cell and Mendelian randomization analysis	Yuan B, Li J, Shu Q, Wang X, Luo G, Ma R.	J Headache Pain. 2025 Jul 1;26(1):151. doi: 10.1186/s10194-025-02090-4.	Yuan B	J Headache Pain	2025	2025-07-02	PMC12220578		10.1186/s10194-025-02090-4
40565912	Fibromyalgia in the Era of Brain PET/CT Imaging	Abenavoli E, Berti V, Nerattini M, Sarzi-Puttini P, Filippou G, Lucia A, Pari G, Pallanti S, Salaffi F, Carotti M, Sirotti S, Porta F.	J Clin Med. 2025 Jun 12;14(12):4166. doi: 10.3390/jcm14124166.	Abenavoli E	J Clin Med	2025	2025-06-26	PMC12194720		10.3390/jcm14124166
40540060	Emerging Clinical Roles of Gabapentin and Adverse Effects, Including Weight Gain, Obesity, Depression, Suicidal Thoughts and Increased Risk of Opioid-Related Overdose and Respiratory Depression: A Narrative Review	Kaye AD, Cassagne G, Abbott BM, Dubuisson AM, Fagan JJ, Indovina I, Gungor D, Kallurkar A, Kaye AM, Shekoohi S.	Curr Pain Headache Rep. 2025 Jun 20;29(1):95. doi: 10.1007/s11916-025-01410-2.	Kaye AD	Curr Pain Headache Rep	2025	2025-06-20			10.1007/s11916-025-01410-2
40539733	Pain Mechanisms and Psychosocial Variables in Patients With Chronic Pain After Total Knee Arthroplasty: Secondary Analysis From a Randomised Controlled Trial	Larsen JB, Skou ST, Laursen M, Bruun NH, Madeleine P, Arendt-Nielsen L.	Eur J Pain. 2025 Jul;29(6):e70064. doi: 10.1002/ejp.70064.	Larsen JB	Eur J Pain	2025	2025-06-20	PMC12180387		10.1002/ejp.70064
40540434	CXCL13/CXCR5: a new target for pain treatment	Sun S, Sun Y, Shen J, Mao Z, Zhang T, Gao Y, Yang D, Chen X, Song G.	Int J Surg. 2025 Sep 1;111(9):6318-6329. doi: 10.1097/JS9.0000000000002764. Epub 2025 Jun 16.	Sun S	Int J Surg	2025	2025-06-20	PMC12430738		10.1097/JS9.0000000000002764
40529374	Core features and inherent diversity of post-acute infection syndromes	Trautmann A.	Front Immunol. 2025 Jun 3;16:1509131. doi: 10.3389/fimmu.2025.1509131. eCollection 2025.	Trautmann A	Front Immunol	2025	2025-06-18	PMC12170329		10.3389/fimmu.2025.1509131
40514619	Mild chronic post-natal pain induces endocrine and metabolic alterations associated to enlargement in pituitary glands size in adult CD-1 male mice	Dipol T, Fortuna A, Morsilli O, Zecca V, Singh T, Palombelli G, Mattei F, Favero V, Candelise N, Maroccia Z, Loizzo A, Rimondini R, Campana G, Pellegata NS, Loizzo S, Canese R, Chiodini I.	Endocrine. 2025 Sep;89(3):698-703. doi: 10.1007/s12020-025-04297-6. Epub 2025 Jun 13.	Dipol T	Endocrine	2025	2025-06-13			10.1007/s12020-025-04297-6
40500901	Eicosapentaenoic acid alleviates fibromyalgia-like pain by modulating microglia, astrocytes, and toll-Like receptor 4 signaling in the mice cerebellum	Hsiao IH, Hsu HC, Lin IY, Chuang KT, Lin YW.	Nutr Neurosci. 2025 Nov;28(11):1433-1444. doi: 10.1080/1028415X.2025.2518210. Epub 2025 Jun 11.	Hsiao IH	Nutr Neurosci	2025	2025-06-12			10.1080/1028415X.2025.2518210
40493135	Puerarin Improves Cancer-Induced Bone Pain by Recovering Mitochondrial Dysfunction in the Spinal Cord	Sheng G, Wu Y, Liu H, Zhang P, Zhang Z, Yu L, Cheng M, Zhu H.	J Neuroimmune Pharmacol. 2025 Jun 10;20(1):67. doi: 10.1007/s11481-025-10224-3.	Sheng G	J Neuroimmune Pharmacol	2025	2025-06-10			10.1007/s11481-025-10224-3
40448512	Cerebral Septic Emboli: A Unique Complication of Clostridium septicum-Induced Myonecrosis	Xu L, Hazzard I, Sumandea F, Seo Y, Afrasiabi A.	J Investig Med High Impact Case Rep. 2025 Jan-Dec;13:23247096251342027. doi: 10.1177/23247096251342027. Epub 2025 May 31.	Xu L	J Investig Med High Impact Case Rep	2025	2025-05-31	PMC12126657		10.1177/23247096251342027
40439708	Persistent pain and associated risk factors in previously hospitalized COVID-19 survivors: data from an Italian cross-sectional study	Castaldo M, Viganò A, Giordano R, Ebbesen BD, Guidotti S, Fiduccia A, Pruneti C, DI Chiara M, Caroccia N, Giannella M, Pillastrini P, Ripamonti A, Fernández DE Las Peñas C, Arendt-Nielsen L.	Minerva Anestesiol. 2025 Jun;91(6):533-545. doi: 10.23736/S0375-9393.25.18694-X. Epub 2025 May 29.	Castaldo M	Minerva Anestesiol	2025	2025-05-29			10.23736/S0375-9393.25.18694-X
40441051	Headache as an indication for surgery in non-functioning pituitary adenoma and Rathke's cleft cyst: A systematic review	Wierzbicka A, Gholamshahi H, Soltani Khaboushan A, Rashidi F, Sabahi M, Mofatteh M, Baig A, Da Silva AN, Adada B, Borghei-Razavi H.	Clin Neurol Neurosurg. 2025 Aug;255:108976. doi: 10.1016/j.clineuro.2025.108976. Epub 2025 May 24.	Wierzbicka A	Clin Neurol Neurosurg	2025	2025-05-29			10.1016/j.clineuro.2025.108976
40029954	Examining Glucagon-Like Peptide-1 Receptor (GLP-1R) Agonists for Central Nervous System Disorders: Proceedings of a Workshop	National Academies of Sciences, Engineering, and Medicine; Health and Medicine Division; Board on Health Sciences Policy; Forum on Neuroscience and Nervous System Disorders; Norris SMP, Childers E, Pool R, editors.	Washington (DC): National Academies Press (US); 2025 May 26.	National Academies of Sciences, Engineering, and Medicine; Health and Medicine Division; Board on Health Sciences Policy; Forum on Neuroscience and Nervous System Disorders	Examining Glucagon-Like Peptide-1 Receptor (GLP-1R) Agonists for Central Nervous System Disorders: Proceedings of a Workshop	2025	2025-05-26			10.17226/29061
40412556	Long-lasting expression of FosB/ΔFosB immunoreactivity following acute stress in the paraventricular and supraoptic nuclei of the rat hypothalamus	Uchida K, Das G, Talukder AH, Kageyama K, Itoi K.	Neurosci Res. 2025 Aug;217:104911. doi: 10.1016/j.neures.2025.104911. Epub 2025 May 22.	Uchida K	Neurosci Res	2025	2025-05-24			10.1016/j.neures.2025.104911
40392507	Resveratrol Alleviates Diabetic Adipose Tissue-Derived Extracellular Vesicles-Induced Hippocampal Ferroptosis and Cognitive Dysfunction via Inhibiting miR-9-3p/SLC7A11 Axis	Hu Y, Xu J, Wang J, Wang J, Li Y, Chen W, Zhang Q.	Mol Neurobiol. 2025 Sep;62(9):12307-12330. doi: 10.1007/s12035-025-04922-5. Epub 2025 May 20.	Hu Y	Mol Neurobiol	2025	2025-05-20			10.1007/s12035-025-04922-5
40357521	Development and validation of a postoperative delirium risk prediction model for non-cardiac surgery in elderly patients	Lin X, Tian N, Wang Y, Hua S, Kong J, Xu S, Lin Y, Li C, Wang B, Bi Y.	Front Psychiatry. 2025 Apr 28;16:1414273. doi: 10.3389/fpsyt.2025.1414273. eCollection 2025.	Lin X	Front Psychiatry	2025	2025-05-13	PMC12066437		10.3389/fpsyt.2025.1414273
40335921	Changes of intestinal microbiome and its relationship with painful diabetic neuropathy in rats	Jia S, Mi H, Su Y, Liu Y, Ming Z, Lin J.	BMC Microbiol. 2025 May 8;25(1):281. doi: 10.1186/s12866-025-04015-2.	Jia S	BMC Microbiol	2025	2025-05-07	PMC12060437		10.1186/s12866-025-04015-2
40310871	Can quantitative sensory testing predict treatment outcomes in hip and knee osteoarthritis? A systematic review and meta-analysis of individual participant data	Murphy MC, Mosler AB, Rio EK, Coventry M, Raj IS, Chivers PT, Arendt-Nielsen L, Alfieri FM, Bjurström MF, Larsen DB, Chang WJ, Olesen AE, Hertel E, Holm PM, Graven-Nielsen T, de Paula Gomes CAF, Henriksen M, Klinedinst NJ, Mathew J, Drewes AM, Nunes GS, O'Leary H, Østerås H, Ozturk O, Pozsgai M, Rampazo ÉP, Rasmussen S, Rice D, Sánchez-Romero EA, Irani A, Stausholm MB, Hince D, Petersen KK.	Pain. 2025 Oct 1;166(10):2261-2280. doi: 10.1097/j.pain.0000000000003627. Epub 2025 Apr 29.	Murphy MC	Pain	2025	2025-05-01			10.1097/j.pain.0000000000003627
40312038	Lactobacillus acidophilus LA85 reverses experimental diabetic sensory neuropathy by restoring redox homeostasis in the spinal cord	Viana MDM, Silva Santos S, Bastos de Souza M, Opretzka LCF, Leite Lopes D, Pereira Soares MB, Villarreal CF.	Benef Microbes. 2025 Mar 28;16(5):557-571. doi: 10.1163/18762891-bja00069.	Viana MDM	Benef Microbes	2025	2025-05-01			10.1163/18762891-bja00069
40259346	Endothelial -targeted CD39 is protective in a mouse model of global forebrain ischaemia	Lee NT, Savvidou I, Selan C, Wright DK, Brkljaca R, Chia JSJ, Calvello I, Craenmehr DDD, Larsson P, Tarlac V, Vuong A, Carmichael I, Wang X, Peter K, Robson SC, Nandurkar HH, Sashindranath M.	J Neuroinflammation. 2025 Apr 21;22(1):115. doi: 10.1186/s12974-025-03394-7.	Lee NT	J Neuroinflammation	2025	2025-04-21	PMC12013200		10.1186/s12974-025-03394-7
40192786	Glial fibrillary acidic protein: a potential biomarker for small fiber neuropathy?	Hviid CVB, Rasmussen NH, Røikjer J.	Acta Diabetol. 2025 Oct;62(10):1683-1690. doi: 10.1007/s00592-025-02500-8. Epub 2025 Apr 7.	Hviid CVB	Acta Diabetol	2025	2025-04-07	PMC12578770		10.1007/s00592-025-02500-8
40174367	The effect of spinal cord STING/ATG5-mediated autophagy activation on the development of diabetic neuropathic pain in rats	Wang JL, Li Z, Song ZX, Zhao S, Zhao LB, Shuang PZ, Liu FF, Li HZ, Wang XL, Liu P.	Biochem Biophys Res Commun. 2025 May 26;760:151686. doi: 10.1016/j.bbrc.2025.151686. Epub 2025 Mar 27.	Wang JL	Biochem Biophys Res Commun	2025	2025-04-02			10.1016/j.bbrc.2025.151686
40160022	The heart of social pain: examining resting blood pressure and neural sensitivity to exclusion	Dembling SJ, Abaya NM, Gianaros PJ, Inagaki TK.	Soc Cogn Affect Neurosci. 2025 Apr 15;20(1):nsaf025. doi: 10.1093/scan/nsaf025.	Dembling SJ	Soc Cogn Affect Neurosci	2025	2025-03-31	PMC12000721		10.1093/scan/nsaf025
40164886	Exercise Training Alters the Hippocampal Expression of Blood-Brain Barrier Components and Behavior of Western Diet-Fed Female Rats	Grabowska K, Grabowski M, Burek M, Meybohm P, Przybyła M, Barski JJ, Małecki A, Nowacka-Chmielewska M.	Mol Neurobiol. 2025 Aug;62(8):9800-9816. doi: 10.1007/s12035-025-04873-x. Epub 2025 Mar 31.	Grabowska K	Mol Neurobiol	2025	2025-03-31	PMC12289782		10.1007/s12035-025-04873-x
40147261	Pharmacological and Computational Investigations of Isosteviol 16-oxime for Attenuating Streptozotocin-induced Diabetic Neuroinflammation utilizing rat as Animal Model	Bashir S, Faheem M, Alamoudi MK, Alnami A, Almehmadi KA, Khan AW, Almutairy B.	Int Immunopharmacol. 2025 Apr 24;153:114506. doi: 10.1016/j.intimp.2025.114506. Epub 2025 Mar 26.	Bashir S	Int Immunopharmacol	2025	2025-03-27			10.1016/j.intimp.2025.114506
40144516	Exploring the value of a well-established conditioned pain modulation paradigm in women: a Translational Research in Pelvic Pain (TRiPP) study	Demetriou L, Perro D, Coxon L, Krassowski M, Lunde CE, Ferreira-Gomes J, Charrua A, Abreu-Mendes P, Arendt-Nielsen L, Aziz Q, Birch J, Garbutt K, Horne A, Hoffman A, Hummelshoj L, Meijlink J, Obendorf M, Pogatzki-Zahn E, Sasamoto N, Terry K, Treede RD, Vitonis A, Vollert J, Rahmioglu N, Becker CM, Cruz F, Missmer SA, Zondervan K, Sieberg CB, Nagel J, Vincent K.	Front Pain Res (Lausanne). 2025 Mar 12;6:1439563. doi: 10.3389/fpain.2025.1439563. eCollection 2025.	Demetriou L	Front Pain Res (Lausanne)	2025	2025-03-27	PMC11936887		10.3389/fpain.2025.1439563
28613758	Neurotrophic Keratitis	Gurnani B, Feroze KB, Patel BC.	2025 Mar 27. In: StatPearls [Internet]. Treasure Island (FL): StatPearls Publishing; 2025 Jan–.	Gurnani BFeroze KBPatel BC	StatPearls	2025	2025-03-27
40133099	Fluoroscopic-guided Lumbar Subarachnoid Drain Placement: A Technical Report	Lloyd JT, Cao SS, Simpson JC, Falkson S, Vazquez R, Dalia A, Hao D.	J Cardiothorac Vasc Anesth. 2025 Jun;39(6):1472-1481. doi: 10.1053/j.jvca.2024.08.034. Epub 2024 Aug 30.	Lloyd JT	J Cardiothorac Vasc Anesth	2025	2025-03-25			10.1053/j.jvca.2024.08.034
40105889	Long COVID: emerging pathophysiological mechanisms	Mueller MR, Ganesh R, Beckman TJ, Hurt RT.	Minerva Med. 2025 Apr;116(2):156-165. doi: 10.23736/S0026-4806.25.09539-4. Epub 2025 Mar 19.	Mueller MR	Minerva Med	2025	2025-03-19			10.23736/S0026-4806.25.09539-4
40087177	Behavioural disorders and sleep problems in Sanfilippo syndrome: overlaps with some other conditions and importance indications	Wiśniewska K, Wolski J, Anikiej-Wiczenbach P, Żabińska M, Węgrzyn G, Pierzynowska K.	Eur Child Adolesc Psychiatry. 2025 Jun;34(6):1795-1816. doi: 10.1007/s00787-025-02661-5. Epub 2025 Mar 15.	Wiśniewska K	Eur Child Adolesc Psychiatry	2025	2025-03-15			10.1007/s00787-025-02661-5
40025172	Modulating neuroplasticity for chronic pain relief: noninvasive neuromodulation as a promising approach	Jayathilake NJ, Phan TT, Kim J, Lee KP, Park JM.	Exp Mol Med. 2025 Mar;57(3):501-514. doi: 10.1038/s12276-025-01409-0. Epub 2025 Mar 3.	Jayathilake NJ	Exp Mol Med	2025	2025-03-02	PMC11958754		10.1038/s12276-025-01409-0
39982266	High Body Mass Index Disrupts the Homeostatic Relationship Between Pain Inhibitory Control and the Symptomatology in Patients with Knee Osteoarthritis-A Cross-Sectional Analysis from the DEFINE Study	Lacerda GJM, Fregni F, Battistella LR, Imamura M.	NeuroSci. 2025 Feb 8;6(1):14. doi: 10.3390/neurosci6010014.	Lacerda GJM	NeuroSci	2025	2025-02-21	PMC11843865		10.3390/neurosci6010014
39925414	Tissue origin of endothelial cells determines immune system modulation and regulation of HIF-1α-, TGF-β-, and VEGF signaling	Heiden R, Hannig L, Bernhard JS, Vallon M, Schlecht A, Hofmann N, Ergün S, Hoschek F, Wagner M, Neueder A, Förster CY, Braunger BM.	iScience. 2025 Jan 2;28(2):111740. doi: 10.1016/j.isci.2024.111740. eCollection 2025 Feb 21.	Heiden R	iScience	2025	2025-02-10	PMC11804623		10.1016/j.isci.2024.111740
39921539	SGK1-HDAC4-HMGB1 signaling pathway in the spinal cord dorsal horn participates in diabetic neuropathic pain	Zhang MB, Chen JL, Lu JH, Jia GL, Cao H, Li J.	Mol Pain. 2025 Jan-Dec;21:17448069251321143. doi: 10.1177/17448069251321143.	Zhang MB	Mol Pain	2025	2025-02-08	PMC11837076		10.1177/17448069251321143
39910250	Western diet since adolescence impairs brain functional hyperemia at adulthood in mice: rescue by a balanced ω-3:ω-6 polyunsaturated fatty acids ratio	Soleimanzad H, Morisset C, Montaner M, Pain F, Magnan C, Tanter M, Gurden H.	Int J Obes (Lond). 2025 May;49(5):844-854. doi: 10.1038/s41366-025-01711-x. Epub 2025 Feb 5.	Soleimanzad H	Int J Obes (Lond)	2025	2025-02-05			10.1038/s41366-025-01711-x
39909339	High energy diet-induced prediabetic neuropathic pain is mediated by reduction of SIRT6 negative control of both spinal and peripheral neuroinflammation	Yang Y, Sun W, Yang F, Liang T, Li CL, Wang Y, Wang XL, Wang RR, Wu SC, Chen J.	Neuroscience. 2025 Mar 17;569:58-66. doi: 10.1016/j.neuroscience.2025.02.003. Epub 2025 Feb 3.	Yang Y	Neuroscience	2025	2025-02-05			10.1016/j.neuroscience.2025.02.003
39904782	Deep brain stimulation of the hypothalamic region: a systematic review	Mofatteh M, Mohamed A, Mashayekhi MS, Skandalakis GP, Neudorfer C, Arfaie S, MohanaSundaram A, Sabahi M, Anand A, Aboulhosn R, Liao X, Horn A, Ashkan K.	Acta Neurochir (Wien). 2025 Feb 4;167(1):33. doi: 10.1007/s00701-025-06430-w.	Mofatteh M	Acta Neurochir (Wien)	2025	2025-02-04	PMC11794333		10.1007/s00701-025-06430-w
39880314	Spinal ADAM17 contributes to the pathogenesis of painful diabetic neuropathy in leptin receptor-deficient mice	Nemoto W, Yamagata R, Nakagawasai O, Hoshi T, Kobayashi R, Watanabe M, Tan-No K.	Biochem Pharmacol. 2025 Mar;233:116780. doi: 10.1016/j.bcp.2025.116780. Epub 2025 Jan 27.	Nemoto W	Biochem Pharmacol	2025	2025-01-29			10.1016/j.bcp.2025.116780
39844328	Multifidus fat infiltration negatively influences the postoperative outcomes in lumbar disc herniation following transforaminal approach percutaneous endoscopic lumbar discectomy	Sun K, Qin R, Wang W, Jiao G, Sun G, Chen G, Li J.	Eur J Med Res. 2025 Jan 22;30(1):47. doi: 10.1186/s40001-025-02283-2.	Sun K	Eur J Med Res	2025	2025-01-23	PMC11756129		10.1186/s40001-025-02283-2
39799742	Nocardiosis in domestic ferrets (Mustela putorius furo)	Juan-Sallés C, Martínez-Chavarría LC, Montesinos A, Giner J, Valls X, Bermúdez J, Hernández-Castro R, Ardiaca M, González V, Villora J, Marco A.	J Comp Pathol. 2025 Feb;217:1-10. doi: 10.1016/j.jcpa.2024.12.001. Epub 2025 Jan 11.	Juan-Sallés C	J Comp Pathol	2025	2025-01-12			10.1016/j.jcpa.2024.12.001
39798839	Assessing long-term outcomes after operative management of elbow stiffness secondary to heterotopic ossification	Liu S, Chen AL, Shivdasani K, Garbis NG, Salazar DH.	J Shoulder Elbow Surg. 2025 Jul;34(7):1741-1750. doi: 10.1016/j.jse.2024.11.019. Epub 2025 Jan 9.	Liu S	J Shoulder Elbow Surg	2025	2025-01-11			10.1016/j.jse.2024.11.019
39770963	The Role of Phytochemicals in Managing Neuropathic Pain: How Much Progress Have We Made?	Sic A, Manzar A, Knezevic NN.	Nutrients. 2024 Dec 16;16(24):4342. doi: 10.3390/nu16244342.	Sic A	Nutrients	2024	2025-01-08	PMC11678138		10.3390/nu16244342
39761742	Pain in rheumatoid arthritis: Emerging role of high mobility group box 1 protein-HMGB1	Krishna AA, Abhirami BL, Kumaran A.	Life Sci. 2025 Feb 1;362:123361. doi: 10.1016/j.lfs.2024.123361. Epub 2025 Jan 4.	Krishna AA	Life Sci	2025	2025-01-06			10.1016/j.lfs.2024.123361
39734431	Evidence for spinal disinhibition as a pain-generating mechanism in fibromyalgia syndrome	Marshall A, Burgess J, Goebel A, Frank B, Alam U, Marshall A.	Pain Rep. 2024 Dec 26;10(1):e1236. doi: 10.1097/PR9.0000000000001236. eCollection 2025 Feb.	Marshall A	Pain Rep	2024	2024-12-30	PMC11677609		10.1097/PR9.0000000000001236
39736444	Enhanced dynorphin expression and secretion in pancreatic beta-cells under hyperglycemic conditions	Movahed M, Louzada RA, Blandino-Rosano M.	Mol Metab. 2025 Feb;92:102088. doi: 10.1016/j.molmet.2024.102088. Epub 2024 Dec 28.	Movahed M	Mol Metab	2025	2024-12-30	PMC11846442		10.1016/j.molmet.2024.102088
39729248	Inflammation of adenohypophysis is commonly associated with headache in surgically managed Rathke's cleft cysts	Hayes AG, Low JP, Shoung N, Fung S, McCormack AI.	Pituitary. 2024 Dec 27;28(1):9. doi: 10.1007/s11102-024-01486-w.	Hayes AG	Pituitary	2024	2024-12-27			10.1007/s11102-024-01486-w
39706517	Altered surface-based brain morphometry in type 1 diabetes and neuropathic pain	Hostrup SN, Croosu SS, Røikjer J, Mørch CD, Ejskjær N, Hansen TM, Frøkjær JB.	Neuroscience. 2025 Feb 6;566:39-48. doi: 10.1016/j.neuroscience.2024.12.033. Epub 2024 Dec 18.	Hostrup SN	Neuroscience	2025	2024-12-20			10.1016/j.neuroscience.2024.12.033
39704257	Relationship of Sex and Diagnosis With Symptoms and Illness Impact in Urologic Chronic Pelvic Pain; A Mapp Network Analysis	Naliboff BD, McWilliams T, Clemens JQ, Pontari MA, Stephens-Shields AJ, Moldwin R, Sutcliffe S, Mullins C, Landis JR.	Neurourol Urodyn. 2025 Feb;44(2):400-408. doi: 10.1002/nau.25648. Epub 2024 Dec 20.	Naliboff BD	Neurourol Urodyn	2025	2024-12-20	PMC11788956	NIHMS2042892	10.1002/nau.25648
39705452	Subarachnoid anesthesia for sacrococcygeal pilonidal disease treatment: A case report	Qin Z, Zhao X, Feng J, Li J.	Medicine (Baltimore). 2024 Dec 20;103(51):e40998. doi: 10.1097/MD.0000000000040998.	Qin Z	Medicine (Baltimore)	2024	2024-12-20	PMC11666127		10.1097/MD.0000000000040998
39661900	Correction of dysmenorrhea in teenage girls with autonomic dysfunction syndrome	Rusyn L, Pulyk O, Hyryavets M.	Wiad Lek. 2024;77(10):2043-2046. doi: 10.36740/WLek/196162.	Rusyn L	Wiad Lek	2024	2024-12-11			10.36740/WLek/196162
39663091	Effect of pain neuroscience education(+) (PNE(+)) in people with different mechanisms of chronic pain: A systematic review and meta-analysis	Tatikola SP, Natarajan V, Amaravadi SK, Desai VK, Asirvatham AR, Nagaraja R.	J Bodyw Mov Ther. 2025 Mar;41:215-237. doi: 10.1016/j.jbmt.2024.11.016. Epub 2024 Nov 17.	Tatikola SP	J Bodyw Mov Ther	2025	2024-12-11			10.1016/j.jbmt.2024.11.016
39654800	The involvement of the dysfunctional insulin receptor signaling system in long COVID patients with diabetes and chronic pain and its implications for the clinical management using taVNS	Li R, Liu W, Liu D, Jin X, Wang S.	Front Pain Res (Lausanne). 2024 Nov 25;5:1486851. doi: 10.3389/fpain.2024.1486851. eCollection 2024.	Li R	Front Pain Res (Lausanne)	2024	2024-12-10	PMC11625755		10.3389/fpain.2024.1486851
39648800	Impact and Mechanisms of Action of BDNF on Neurological Disorders, Cancer, and Cardiovascular Diseases	Lei M, Liu Q, Nie J, Huang R, Mei Y, Pan D, Chen Y, Liu W.	CNS Neurosci Ther. 2024 Dec;30(12):e70138. doi: 10.1111/cns.70138.	Lei M	CNS Neurosci Ther	2024	2024-12-09	PMC11626086		10.1111/cns.70138
39640133	Granulomatosis With Polyangiitis in an Autistic Patient With Depression: Challenges in Diagnosis and Management	Javed A, Zhyzhneuskaya S, Khalid N, Rajabally H.	Cureus. 2024 Nov 5;16(11):e73037. doi: 10.7759/cureus.73037. eCollection 2024 Nov.	Javed A	Cureus	2024	2024-12-06	PMC11619002		10.7759/cureus.73037
39629879	E3 ubiquitination ligase XIAP lightens diabetes-induced cognitive impairment by inactivating TXNIP-ERS-mediated neuronal injury	Zhang Q, Huang HJ, Zhang JL, Tian Y, Hu Y.	Kaohsiung J Med Sci. 2025 Jan;41(1):e12913. doi: 10.1002/kjm2.12913. Epub 2024 Dec 4.	Zhang Q	Kaohsiung J Med Sci	2025	2024-12-04	PMC11724162		10.1002/kjm2.12913
39593495	Factors determinant of quality of life after total knee arthroplasty in knee osteoarthritis: A systematic review	Shetty S, Maiya GA, Rao Kg M, Vijayan S, George BM.	J Bodyw Mov Ther. 2024 Oct;40:1588-1604. doi: 10.1016/j.jbmt.2024.08.013. Epub 2024 Aug 23.	Shetty S	J Bodyw Mov Ther	2024	2024-11-27			10.1016/j.jbmt.2024.08.013
39580219	Neuropathic pain - A clinical primer	Jan Rosner, Shirvalkar P, de Andrade DC.	Int Rev Neurobiol. 2024;179:41-65. doi: 10.1016/bs.irn.2024.10.014. Epub 2024 Nov 8.	Jan Rosner	Int Rev Neurobiol	2024	2024-11-23			10.1016/bs.irn.2024.10.014
39545877	Altered parasympathetic outflow and central sensitization response to continuous pain in cyclic vomiting syndrome: a functional magnetic resonance imaging study	Bolender A, Staley R, Garcia RG, Barbieri R, Andronesi O, Castel S, Thurler A, Napadow V, Kuo B, Sclocco R.	Am J Physiol Gastrointest Liver Physiol. 2025 Feb 1;328(2):G125-G135. doi: 10.1152/ajpgi.00011.2024. Epub 2024 Nov 15.	Bolender A	Am J Physiol Gastrointest Liver Physiol	2025	2024-11-15	PMC12093459	NIHMS2078570	10.1152/ajpgi.00011.2024
20301344	Myotonic Dystrophy Type 1	Bird TD.	1999 Sep 17 [updated 2024 Nov 14]. In: Adam MP, Bick S, Mirzaa GM, Pagon RA, Wallace SE, Amemiya A, editors. GeneReviews(®) [Internet]. Seattle (WA): University of Washington, Seattle; 1993–2026.	Bird TD	GeneReviews(®)	1993	2024-11-14
39542640	Structural changes in the nociceptive system induced by long-term conventional spinal cord stimulation in experimental painful diabetic polyneuropathy	Geus T, Franken G, Zuidema X, van Zundert J, Joosten EAJ.	Reg Anesth Pain Med. 2026 Feb 5;51(2):208-217. doi: 10.1136/rapm-2024-105919.	Geus T	Reg Anesth Pain Med	2026	2024-11-14			10.1136/rapm-2024-105919
39522391	Cilostazol for the treatment of distal symmetrical polyneuropathy in diabetes mellitus: Where do we stand?	Pantazopoulos D, Gouveri E, Rizzo M, Papanas N.	J Diabetes Complications. 2024 Dec;38(12):108905. doi: 10.1016/j.jdiacomp.2024.108905. Epub 2024 Nov 7.	Pantazopoulos D	J Diabetes Complications	2024	2024-11-10			10.1016/j.jdiacomp.2024.108905
39522307	Distribution and calcium signaling function of somatostatin receptor subtypes in rat pituitary	Sivcev S, Constantin S, Smiljanic K, Sokanovic SJ, Fletcher PA, Sherman AS, Zemkova H, Stojilkovic SS.	Cell Calcium. 2024 Dec;124:102967. doi: 10.1016/j.ceca.2024.102967. Epub 2024 Nov 2.	Sivcev S	Cell Calcium	2024	2024-11-10	PMC11624061	NIHMS2034903	10.1016/j.ceca.2024.102967
39481751	Oxytocin alleviates high-fat diet-induced anxiety by decreasing glutamatergic synaptic transmission in the ventral dentate gyrus in adolescent mice	Cao X, Wang Q, Zhang L, Sun H, Xu G, Chen X, Wu Z, Liu H, Yuan G, Wu J, Liu T.	Neuropharmacology. 2025 Jan 1;262:110201. doi: 10.1016/j.neuropharm.2024.110201. Epub 2024 Oct 29.	Cao X	Neuropharmacology	2025	2024-10-31			10.1016/j.neuropharm.2024.110201
39458557	Beneficial Effects of Ginger Root Extract on Pain Behaviors, Inflammation, and Mitochondrial Function in the Colon and Different Brain Regions of Male and Female Neuropathic Rats: A Gut-Brain Axis Study	Santos JM, Deshmukh H, Elmassry MM, Yakhnitsa V, Ji G, Kiritoshi T, Presto P, Antenucci N, Liu X, Neugebauer V, Shen CL.	Nutrients. 2024 Oct 21;16(20):3563. doi: 10.3390/nu16203563.	Santos JM	Nutrients	2024	2024-10-26	PMC11510108		10.3390/nu16203563
39457000	High-Fat Diet-Induced Blood-Brain Barrier Dysfunction: Impact on Allodynia and Motor Coordination in Rats	Ubaldo-Reyes LM, Espitia-Bautista E, Barajas-Martínez A, Martínez-Tapia R, Rodríguez-Mata V, Noriega-Navarro R, Escalona R, Castillo-Hernández J, Pérez-Torres A, Navarro L.	Int J Mol Sci. 2024 Oct 18;25(20):11218. doi: 10.3390/ijms252011218.	Ubaldo-Reyes LM	Int J Mol Sci	2024	2024-10-26	PMC11508281		10.3390/ijms252011218
39441725	Exogenous Opioids and the Human Endocrine System: An Endocrine Society Scientific Statement	Karavitaki N, Bettinger JJ, Biermasz N, Christ-Crain M, Gadelha MR, Inder WJ, Tsourdi E, Wakeman SE, Zatelli M.	Endocr Rev. 2024 Nov 22;45(6):773-794. doi: 10.1210/endrev/bnae023.	Karavitaki N	Endocr Rev	2024	2024-10-23			10.1210/endrev/bnae023
39439644	The Importance of Multidisciplinary Teams in the Early Detection and Management of Disseminated Nannizziopsis Infections in Solid Organ Transplant Recipients: A Case-Based Review	Soyele AC, Kassa S, Zaffar D.	Cureus. 2024 Sep 22;16(9):e69920. doi: 10.7759/cureus.69920. eCollection 2024 Sep.	Soyele AC	Cureus	2024	2024-10-23	PMC11495420		10.7759/cureus.69920
39437874	Quantification of white matter hyperintensities in type 1 diabetes and its relation to neuropathy and clinical characteristics	Hansen TM, Croosu SS, Kianimehr S, Gjela M, Røikjer J, Yavarian Y, Mørch CD, Ejskjaer N, Frøkjær JB.	Brain Res. 2025 Jan 1;1846:149288. doi: 10.1016/j.brainres.2024.149288. Epub 2024 Oct 20.	Hansen TM	Brain Res	2025	2024-10-22			10.1016/j.brainres.2024.149288
39425735	The Effect of Spinal Cord Stimulation on Spinal Dorsal Horn Lipid Expression in Experimental Painful Diabetic Polyneuropathy: A Matrix-Assisted Laser Desorption/Ionization Time-of-Flight Mass Spectrometry Imaging Study	de Geus TJ, Franken G, Flinders B, Cuypers E, Joosten EAJ.	Neuromodulation. 2024 Dec;27(8):1360-1371. doi: 10.1016/j.neurom.2024.09.005. Epub 2024 Oct 18.	de Geus TJ	Neuromodulation	2024	2024-10-19			10.1016/j.neurom.2024.09.005
39411195	Bidirectional Two-Sample Mendelian Randomization Analysis Reveals Causal Associations Between Modifiable Risk Factors and Fibromyalgia	Zu W, Zhou S, Du T, Zhu C, Nie S, Zhu H.	J Pain Res. 2024 Oct 9;17:3297-3311. doi: 10.2147/JPR.S473101. eCollection 2024.	Zu W	J Pain Res	2024	2024-10-16	PMC11474574		10.2147/JPR.S473101
39404935	Hypophysitis in COVID-19: a systematic review	Menotti S, di Filippo L, Terenzi U, Chiloiro S, De Marinis L.	Pituitary. 2024 Dec;27(6):874-888. doi: 10.1007/s11102-024-01462-4. Epub 2024 Oct 15.	Menotti S	Pituitary	2024	2024-10-15			10.1007/s11102-024-01462-4
39387150	Pain profiles and variability in temporal summation of pain and conditioned pain modulation in pain-free individuals and patients with low back pain, osteoarthritis, and fibromyalgia	Petersen KK, O'Neill S, Blichfeldt-Eckhardt MR, Nim C, Arendt-Nielsen L, Vægter HB.	Eur J Pain. 2025 Mar;29(3):e4741. doi: 10.1002/ejp.4741. Epub 2024 Oct 10.	Petersen KK	Eur J Pain	2025	2024-10-10	PMC11755398		10.1002/ejp.4741
39374799	High Body Mass Index Disrupts the Homeostatic Effects of Pain Inhibitory Control in the Symptomatology of Patients With Fibromyalgia	Lacerda GJM, Pacheco-Barrios K, Fregni F.	J Pain. 2024 Dec;25(12):104691. doi: 10.1016/j.jpain.2024.104691. Epub 2024 Oct 5.	Lacerda GJM	J Pain	2024	2024-10-07	PMC11959513	NIHMS2030884	10.1016/j.jpain.2024.104691
32644734	Neurolytic Procedures	Ben Aziz M, Cascella M.	2024 Oct 6. In: StatPearls [Internet]. Treasure Island (FL): StatPearls Publishing; 2025 Jan–.	Ben Aziz MCascella M	StatPearls	2025	2024-10-06
39366937	Hypothalamus-sympathetic-liver axis mediates the early phase of stress-induced hyperglycemia in the male mice	Liu L, Huang Z, Zhang J, Wang M, Yue T, Wang W, Wu Y, Zhang Z, Xiong W, Wang C, Wu F, Zhan C, Bi G, Liu J.	Nat Commun. 2024 Oct 5;15(1):8632. doi: 10.1038/s41467-024-52815-3.	Liu L	Nat Commun	2024	2024-10-04	PMC11452707		10.1038/s41467-024-52815-3
39239632	A myriad of methods to determine temporal summation of pain in people with musculoskeletal pain and healthy participants: a scoping review	Kielstra SC, Reezigt RR, Coppieters MW, de Vries R, Arendt-Nielsen L, Petersen KK, Yarnitsky D, Scholten-Peeters GGM.	Pain Rep. 2024 Sep 4;9(5):e1176. doi: 10.1097/PR9.0000000000001176. eCollection 2024 Oct.	Kielstra SC	Pain Rep	2024	2024-09-06	PMC11377091		10.1097/PR9.0000000000001176
39162890	Electroacupuncture Alleviates Streptozotocin-Induced Diabetic Neuropathic Pain via the TRPV1-Mediated CaMKII/CREB Pathway in Rats	Zheng Y, Li S, Kang Y, Hu Q, Zheng Y, Wang X, Chi H, Guo K, Jiang M, Wei Z, Shao X, Xu C, Liu B, Du J, He X, Fang J, Lu Z, Jiang Y.	J Mol Neurosci. 2024 Aug 20;74(3):79. doi: 10.1007/s12031-024-02256-w.	Zheng Y	J Mol Neurosci	2024	2024-08-20			10.1007/s12031-024-02256-w
39159912	Implication of locus coeruleus dysfunction in Prader-Willi syndrome: Insights from a mouse model	Tsai LP, Luo DZ, Chan H, Hung WC, Lai WS, Min MY, Wong SB.	Exp Neurol. 2024 Nov;381:114927. doi: 10.1016/j.expneurol.2024.114927. Epub 2024 Aug 17.	Tsai LP	Exp Neurol	2024	2024-08-19			10.1016/j.expneurol.2024.114927
39154939	A novel subtype classification and corresponding surgical strategies for spinal dural cysts-a report of 104 cases	He G, Xue X, Chen X, Fang X, Zhang H, Wu W, Shi J, Hu R, Lin J, Chu W.	Spine J. 2024 Dec;24(12):2322-2333. doi: 10.1016/j.spinee.2024.08.005. Epub 2024 Aug 16.	He G	Spine J	2024	2024-08-18			10.1016/j.spinee.2024.08.005
39135776	Role of microglia in diabetic neuropathic pain	Wang Q, Xie Y, Ma S, Luo H, Qiu Y.	Front Cell Dev Biol. 2024 Jul 29;12:1421191. doi: 10.3389/fcell.2024.1421191. eCollection 2024.	Wang Q	Front Cell Dev Biol	2024	2024-08-13	PMC11317412		10.3389/fcell.2024.1421191
39112603	The role of obesity and adipose tissue dysfunction in osteoarthritis pain	Binvignat M, Sellam J, Berenbaum F, Felson DT.	Nat Rev Rheumatol. 2024 Sep;20(9):565-584. doi: 10.1038/s41584-024-01143-3. Epub 2024 Aug 7.	Binvignat M	Nat Rev Rheumatol	2024	2024-08-07			10.1038/s41584-024-01143-3
39094627	A preliminary study exploring the effects of transcutaneous spinal cord stimulation on spinal excitability and phantom limb pain in people with a transtibial amputation	Dalrymple AN, Fisher LE, Weber DJ.	J Neural Eng. 2024 Aug 22;21(4):10.1088/1741-2552/ad6a8d. doi: 10.1088/1741-2552/ad6a8d.	Dalrymple AN	J Neural Eng	2024	2024-08-02	PMC11391861	NIHMS2018562	10.1088/1741-2552/ad6a8d
39062320	Antibiotics, Analgesic Sedatives, and Antiseizure Medications Frequently Used in Critically Ill Neonates: A Narrative Review	Kontou A, Agakidou E, Chatziioannidis I, Chotas W, Thomaidou E, Sarafidis K.	Children (Basel). 2024 Jul 18;11(7):871. doi: 10.3390/children11070871.	Kontou A	Children (Basel)	2024	2024-07-27	PMC11275925		10.3390/children11070871
39023405	Silencing of FTO inhibits oxidative stress to relieve neuropathic pain by m6A modification of GPR177	Liu L, Liu M, Song Z, Zhang H.	Immun Inflamm Dis. 2024 Jul;12(7):e1345. doi: 10.1002/iid3.1345.	Liu L	Immun Inflamm Dis	2024	2024-07-18	PMC11256881		10.1002/iid3.1345
39015155	Body composition and body mass index are independently associated with widespread pain and experimental pain sensitivity in older adults: a pilot investigation	Johnson AJ, Peterson JA, Vincent HK, Manini T, Cruz-Almeida Y.	Front Pain Res (Lausanne). 2024 Jul 1;5:1386573. doi: 10.3389/fpain.2024.1386573. eCollection 2024.	Johnson AJ	Front Pain Res (Lausanne)	2024	2024-07-17	PMC11250474		10.3389/fpain.2024.1386573
38999444	The Impact of Obesity as a Peripheral Disruptor of Brain Inhibitory Mechanisms in Fibromyalgia: A Cross-Sectional Study	Fabris-Moraes W, Lacerda GJM, Pacheco-Barrios K, Fregni F.	J Clin Med. 2024 Jul 1;13(13):3878. doi: 10.3390/jcm13133878.	Fabris-Moraes W	J Clin Med	2024	2024-07-13	PMC11242580		10.3390/jcm13133878
38941154	Cortisol, Stress, and Disease-Bidirectional Associations; Role for Corticosteroid-Binding Globulin?	Lee JH, Meyer EJ, Nenke MA, Lightman SL, Torpy DJ.	J Clin Endocrinol Metab. 2024 Aug 13;109(9):2161-2172. doi: 10.1210/clinem/dgae412.	Lee JH	J Clin Endocrinol Metab	2024	2024-06-28			10.1210/clinem/dgae412
38928589	A Narrative Review of the Dorsal Root Ganglia and Spinal Cord Mechanisms of Action of Neuromodulation Therapies in Neuropathic Pain	da Silva MDV, Martelossi-Cebinelli G, Yaekashi KM, Carvalho TT, Borghi SM, Casagrande R, Verri WA.	Brain Sci. 2024 Jun 9;14(6):589. doi: 10.3390/brainsci14060589.	da Silva MDV	Brain Sci	2024	2024-06-27	PMC11202229		10.3390/brainsci14060589
38923665	Arginine vasopressin in mood disorders: A potential biomarker of disease pathology and a target for pharmacologic intervention	Hu H, Zarate CA Jr, Verbalis J.	Psychiatry Clin Neurosci. 2024 Sep;78(9):495-506. doi: 10.1111/pcn.13703. Epub 2024 Jun 25.	Hu H	Psychiatry Clin Neurosci	2024	2024-06-26	PMC11371531	NIHMS1997703	10.1111/pcn.13703
38918403	Development of a genetically encoded sensor for probing endogenous nociceptin opioid peptide release	Zhou X, Stine C, Prada PO, Fusca D, Assoumou K, Dernic J, Bhat MA, Achanta AS, Johnson JC, Pasqualini AL, Jadhav S, Bauder CA, Steuernagel L, Ravotto L, Benke D, Weber B, Suko A, Palmiter RD, Stoeber M, Kloppenburg P, Brüning JC, Bruchas MR, Patriarchi T.	Nat Commun. 2024 Jun 25;15(1):5353. doi: 10.1038/s41467-024-49712-0.	Zhou X	Nat Commun	2024	2024-06-25	PMC11199706		10.1038/s41467-024-49712-0
38905144	Increased Thalamocortical Functional Connectivity on Discontinuation of Treatment in Painful Diabetic Peripheral Neuropathy	Sloan G, Teh K, Caunt S, Wilkinson I, Selvarajah D, Tesfaye S.	Diabetes. 2024 Sep 1;73(9):1486-1494. doi: 10.2337/db23-0931.	Sloan G	Diabetes	2024	2024-06-21			10.2337/db23-0931
38874969	Electroacupuncture alleviates diabetes-induced mechanical allodynia and downregulates bradykinin B1 receptor expression in spinal cord dorsal horn	Chi H, Hu Q, Li X, Kang Y, Zheng Y, Jiang M, Xu X, Wang X, He X.	Neuroreport. 2024 Aug 7;35(11):692-701. doi: 10.1097/WNR.0000000000002059. Epub 2024 Jun 5.	Chi H	Neuroreport	2024	2024-06-14			10.1097/WNR.0000000000002059
38866585	Mitigation of experimental ER stress and diabetes mellitus induced peripheral neuropathy by autophagy promoter, 6-BIO	Jaiswar P, Bhate M, Surolia A.	Biofactors. 2025 Jan-Feb;51(1):e2088. doi: 10.1002/biof.2088. Epub 2024 Jun 12.	Jaiswar P	Biofactors	2025	2024-06-12			10.1002/biof.2088
38850090	Prognostic value of preoperative mechanical hyperalgesia and neuropathic pain qualities for postoperative pain after total knee replacement	Vigotsky AD, Cong O, Pinto CB, Barroso J, Perez J, Petersen KK, Arendt-Nielsen L, Hardt KD, Manning D, Apkarian AV, Branco P.	Eur J Pain. 2024 Sep;28(8):1387-1401. doi: 10.1002/ejp.2295. Epub 2024 Jun 8.	Vigotsky AD	Eur J Pain	2024	2024-06-08			10.1002/ejp.2295
38829433	Endoscopic endonasal resection of symptomatic Rathke's cleft cysts: outcomes of the strategy to maintain the fenestration open	Wang X, Wang D, Wang H, Cai Y, Jiang X, Heng L, Qu Y.	Neurosurg Rev. 2024 Jun 3;47(1):253. doi: 10.1007/s10143-024-02496-9.	Wang X	Neurosurg Rev	2024	2024-06-03			10.1007/s10143-024-02496-9
38829816	[Current challenges for therapy of comorbid patients: a new look at celecoxib. A review]	Zyryanov SK, Baybulatova EA.	Ter Arkh. 2024 Jun 3;96(5):531-542. doi: 10.26442/00403660.2024.05.202769.	Zyryanov SK	Ter Arkh	2024	2024-06-03			10.26442/00403660.2024.05.202769
38795506	Angiotensin II Type 1 receptor blockade attenuates the neuropathological changes in the spinal cords of diabetic rats with modulation of nuclear factor erythroid 2-related factor 2/ heme oxygenase 1 system	Elsayed HRH, Ali EMT, Rabei MR, El Nashar EM, Alghamdi MA, Al-Zahrani NS, Alshehri SH, Aldahhan RA, Morsy AI.	Tissue Cell. 2024 Jun;88:102420. doi: 10.1016/j.tice.2024.102420. Epub 2024 May 23.	Elsayed HRH	Tissue Cell	2024	2024-05-25			10.1016/j.tice.2024.102420
38785411	A retrospective review of sex differences of white matter hyperintensities in brain MRI of patients with migraine	Su Y, Tay VQ, Singh S, Leary MC, Koss V, Kincaid HM, Yacoub HA, Castaldo J.	Headache. 2024 Jun;64(6):612-623. doi: 10.1111/head.14714. Epub 2024 May 24.	Su Y	Headache	2024	2024-05-24			10.1111/head.14714
38782121	Neurobiological mechanisms of botulinum neurotoxin-induced analgesia for neuropathic pain	Bagues A, Hu J, Alshanqiti I, Chung MK.	Pharmacol Ther. 2024 Jul;259:108668. doi: 10.1016/j.pharmthera.2024.108668. Epub 2024 May 22.	Bagues A	Pharmacol Ther	2024	2024-05-23	PMC11182613	NIHMS2000402	10.1016/j.pharmthera.2024.108668
38776417	Loss of ATP-Sensitive Potassium Channel Expression and Function in the Nervous System Decreases Opioid Sensitivity in a High-Fat Diet-Fed Mouse Model of Diet-Induced Obesity	Fisher C, Johnson K, Moore M, Sadrati A, Janecek JL, Graham ML, Klein AH.	Diabetes. 2024 Aug 1;73(8):1244-1254. doi: 10.2337/db23-1030.	Fisher C	Diabetes	2024	2024-05-22	PMC11262047		10.2337/db23-1030
38777250	Modulating monocyte-derived macrophage polarization in cerebral ischemic injury with hyperglycemia	Goh AR, Park J, Sim AY, Koo BN, Lee YH, Kim JY, Lee JE.	Exp Neurol. 2024 Aug;378:114824. doi: 10.1016/j.expneurol.2024.114824. Epub 2024 May 21.	Goh AR	Exp Neurol	2024	2024-05-22			10.1016/j.expneurol.2024.114824
38776434	Reduced Thalamic γ-Aminobutyric Acid (GABA) in Painless but Not Painful Diabetic Peripheral Neuropathy	Shillo P, Sloan G, Selvarajah D, Greig M, Gandhi R, Anand P, Edden RA, Wilkinson ID, Tesfaye S.	Diabetes. 2024 Aug 1;73(8):1317-1324. doi: 10.2337/db23-0921.	Shillo P	Diabetes	2024	2024-05-22			10.2337/db23-0921
38754782	Development of endothelial-targeted CD39 as a therapy for ischemic stroke	Lee NT, Savvidou I, Selan C, Calvello I, Vuong A, Wright DK, Brkljaca R, Willcox A, Chia JSJ, Wang X, Peter K, Robson SC, Medcalf RL, Nandurkar HH, Sashindranath M.	J Thromb Haemost. 2024 Aug;22(8):2331-2344. doi: 10.1016/j.jtha.2024.04.023. Epub 2024 May 14.	Lee NT	J Thromb Haemost	2024	2024-05-16			10.1016/j.jtha.2024.04.023
38754696	Early evidence of beneficial and protective effects of Protectin DX treatment on behavior responses and type-1 diabetes mellitus related-parameters: A non-clinical approach	Waltrick APF, Radulski DR, de Oliveira KM, Acco A, Verri WA, da Cunha JM, Zanoveli JM.	Prog Neuropsychopharmacol Biol Psychiatry. 2024 Jul 13;133:111028. doi: 10.1016/j.pnpbp.2024.111028. Epub 2024 May 15.	Waltrick APF	Prog Neuropsychopharmacol Biol Psychiatry	2024	2024-05-16			10.1016/j.pnpbp.2024.111028
38732214	Unraveling the Connection: Pain and Endoplasmic Reticulum Stress	Kawanaka R, Jin H, Aoe T.	Int J Mol Sci. 2024 May 3;25(9):4995. doi: 10.3390/ijms25094995.	Kawanaka R	Int J Mol Sci	2024	2024-05-11	PMC11084550		10.3390/ijms25094995
38731944	Mechanisms and Preventative Strategies for Persistent Pain following Knee and Hip Joint Replacement Surgery: A Narrative Review	Murphy J, Pak S, Shteynman L, Winkeler I, Jin Z, Kaczocha M, Bergese SD.	Int J Mol Sci. 2024 Apr 26;25(9):4722. doi: 10.3390/ijms25094722.	Murphy J	Int J Mol Sci	2024	2024-05-11	PMC11083264		10.3390/ijms25094722
38705025	Implementation of perioperative blood glucose monitoring and insulin infusion protocol can decrease postoperative infection rate in diabetic patients undergoing elective craniotomy: An observational study	Kulikov A, Krovko Y, Zagidullin T, Bilotta F.	J Clin Neurosci. 2024 Jun;124:137-141. doi: 10.1016/j.jocn.2024.04.031. Epub 2024 May 4.	Kulikov A	J Clin Neurosci	2024	2024-05-05			10.1016/j.jocn.2024.04.031
38691673	Analgesic candidate adenosine A 3 receptors are expressed by perineuronal peripheral macrophages in human dorsal root ganglion and spinal cord microglia	Sapio MR, Staedtler ES, King DM, Maric D, Jahanipour J, Ghetti A, Jacobson KA, Mannes AJ, Iadarola MJ.	Pain. 2024 Oct 1;165(10):2323-2343. doi: 10.1097/j.pain.0000000000003242. Epub 2024 Apr 30.	Sapio MR	Pain	2024	2024-05-01	PMC11408117	NIHMS1972791	10.1097/j.pain.0000000000003242
38680020	Interferon-gamma contributes to disease progression in the Ndufs4(-/-) model of Leigh syndrome	Hanaford AR, Khanna A, James K, Truong V, Liao R, Chen Y, Mulholland M, Kayser EB, Watanabe K, Hsieh ES, Sedensky M, Morgan PG, Kalia V, Sarkar S, Johnson SC.	Neuropathol Appl Neurobiol. 2024 Jun;50(3):e12977. doi: 10.1111/nan.12977.	Hanaford AR	Neuropathol Appl Neurobiol	2024	2024-04-29			10.1111/nan.12977
38670403	Integrated pharmacokinetic-pharmacodynamic modeling and metabolomic research on polyphenol-rich fraction of Thymus quinquecostatus Celak. Alleviating cerebral ischemia-reperfusion injury	Liu X, Ren X, Li R, Deng Q, Li X, He Y, Yao J, Zhang F, Liu W, Sun M, Li M, Ma J, Zheng Y, She G.	J Ethnopharmacol. 2024 Aug 10;330:118229. doi: 10.1016/j.jep.2024.118229. Epub 2024 Apr 25.	Liu X	J Ethnopharmacol	2024	2024-04-26			10.1016/j.jep.2024.118229
20301548	GJB1 Disorders: Charcot-Marie-Tooth Neuropathy (CMT1X) and Central Nervous System Phenotypes	Abrams CK.	1998 Jun 18 [updated 2024 Apr 25]. In: Adam MP, Bick S, Mirzaa GM, Pagon RA, Wallace SE, Amemiya A, editors. GeneReviews(®) [Internet]. Seattle (WA): University of Washington, Seattle; 1993–2026.	Abrams CK	GeneReviews(®)	1993	2024-04-25
38658141	Mitochondria-derived peptide is an effective target for treating streptozotocin induced painful diabetic neuropathy through induction of activated protein kinase/peroxisome proliferator-activated receptor gamma coactivator 1alpha -mediated mitochondrial biogenesis	Xu L, Tang X, Yang L, Chang M, Xu Y, Chen Q, Lu C, Liu S, Jiang J.	Mol Pain. 2024 Jan-Dec;20:17448069241252654. doi: 10.1177/17448069241252654.	Xu L	Mol Pain	2024	2024-04-24	PMC11113074		10.1177/17448069241252654
38593969	Evaluating Sensitization-associated, Neuropathic-like Symptoms and Psychological Factors in Patients With Interstitial Lung Disease	Parás-Bravo P, Fernández-de-Las-Peñas C, Ferrer-Pargada D, Druet-Toquero P, Fernández-Cacho LM, Cifrián-Martínez JM, Arendt-Nielsen L, Herrero-Montes M.	J Pain. 2024 Sep;25(9):104533. doi: 10.1016/j.jpain.2024.104533. Epub 2024 Apr 7.	Parás-Bravo P	J Pain	2024	2024-04-09			10.1016/j.jpain.2024.104533
38575140	Resting State Brain Networks under Inverse Agonist versus Complete Knockout of the Cannabinoid Receptor 1	Li H, Ye Q, Wang D, Shi B, Xu W, Zhang S, Han X, Zhang XY, Thompson GJ.	ACS Chem Neurosci. 2024 Apr 17;15(8):1669-1683. doi: 10.1021/acschemneuro.3c00804. Epub 2024 Apr 4.	Li H	ACS Chem Neurosci	2024	2024-04-04	PMC11027912		10.1021/acschemneuro.3c00804
38536114	Burning Question: How Does Our Brain Process Positive and Negative Cues Associated with Thermosensation?	Grajales-Reyes JG, Chen B, Meseguer D, Schneeberger M.	Physiology (Bethesda). 2024 Jul 1;39(4):0. doi: 10.1152/physiol.00034.2023. Epub 2024 Mar 27.	Grajales-Reyes JG	Physiology (Bethesda)	2024	2024-03-27	PMC11368520		10.1152/physiol.00034.2023
38538360	[Spinal cord electrical stimulation with neurophysiological monitoring for treatment of high-risk diabetic foot]	Li Z, Li W, Yin S, Liu B, Qin N, Liu X.	Zhonghua Wei Zhong Bing Ji Jiu Yi Xue. 2024 Mar;36(3):298-302. doi: 10.3760/cma.j.cn121430-20240118-00060.	Li Z	Zhonghua Wei Zhong Bing Ji Jiu Yi Xue	2024	2024-03-27			10.3760/cma.j.cn121430-20240118-00060
38538225	Single Session Effects of Prolonged Continuous Theta Burst Stimulation Targeting Two Brain Regions on Pain Perception in Patients with Painful Diabetic Neuropathy: A Preliminary Study	Thakkar B, Peterson CL, Acevedo EO.	J Integr Neurosci. 2024 Mar 7;23(3):54. doi: 10.31083/j.jin2303054.	Thakkar B	J Integr Neurosci	2024	2024-03-27			10.31083/j.jin2303054
38492884	Ginkgolide B can alleviate spinal cord glymphatic system dysfunction and provide neuroprotection in painful diabetic neuropathy rats by inhibiting matrix metalloproteinase-9	Li J, Jia S, Song Y, Xu W, Lin J.	Neuropharmacology. 2024 Jun 1;250:109907. doi: 10.1016/j.neuropharm.2024.109907. Epub 2024 Mar 14.	Li J	Neuropharmacology	2024	2024-03-16			10.1016/j.neuropharm.2024.109907
38480956	Curcumin relieves oxaliplatin-induced neuropathic pain via reducing inflammation and activating antioxidant response	Zhang MW, Sun X, Xu YW, Meng W, Tang Q, Gao H, Liu L, Chen SH.	Cell Biol Int. 2024 Jun;48(6):872-882. doi: 10.1002/cbin.12153. Epub 2024 Mar 13.	Zhang MW	Cell Biol Int	2024	2024-03-14			10.1002/cbin.12153
38479183	Specific transcription factors Ascl1 and Lhx6 attenuate diabetic neuropathic pain by modulating spinal neuroinflammation and microglial activation in mice	Hwang SM, Rahman MM, Go EJ, Kim YH, Park CK.	Biomed Pharmacother. 2024 Apr;173:116392. doi: 10.1016/j.biopha.2024.116392. Epub 2024 Mar 12.	Hwang SM	Biomed Pharmacother	2024	2024-03-13			10.1016/j.biopha.2024.116392
38474148	Eicosapentaenoic Acid Modulates Transient Receptor Potential V1 Expression in Specific Brain Areas in a Mouse Fibromyalgia Pain Model	Liao HY, Yen CM, Hsiao IH, Hsu HC, Lin YW.	Int J Mol Sci. 2024 Mar 1;25(5):2901. doi: 10.3390/ijms25052901.	Liao HY	Int J Mol Sci	2024	2024-03-13	PMC10932372		10.3390/ijms25052901
38476510	Opioid-induced adrenal insufficiency: diagnostic and management considerations	Patel E, Ben-Shlomo A.	Front Endocrinol (Lausanne). 2024 Feb 27;14:1280603. doi: 10.3389/fendo.2023.1280603. eCollection 2023.	Patel E	Front Endocrinol (Lausanne)	2024	2024-03-13	PMC10927719		10.3389/fendo.2023.1280603
38443593	Neuron-astrocyte metabolic coupling facilitates spinal plasticity and maintenance of inflammatory pain	Marty-Lombardi S, Lu S, Ambroziak W, Schrenk-Siemens K, Wang J, DePaoli-Roach AA, Hagenston AM, Wende H, Tappe-Theodor A, Simonetti M, Bading H, Okun JG, Kuner R, Fleming T, Siemens J.	Nat Metab. 2024 Mar;6(3):494-513. doi: 10.1038/s42255-024-01001-2. Epub 2024 Mar 5.	Marty-Lombardi S	Nat Metab	2024	2024-03-05	PMC10963271		10.1038/s42255-024-01001-2
38437648	Pain exacerbation following physical activity in adults with diabetic neuropathy: Ecological momentary assessment of foot symptoms	Coombes BK, Sierra-Silvestre E, Bisset LM, Mielke GI, Ware RS, Coombes JS, Burton NW, Coppieters MW.	Aust J Gen Pract. 2024 Mar;53(3):93-98. doi: 10.31128/AJGP-05-23-6821.	Coombes BK	Aust J Gen Pract	2024	2024-03-04			10.31128/AJGP-05-23-6821
34662080	Difelikefalin	Pilla JE, Patel P, Devulapally P.	2024 Feb 28. In: StatPearls [Internet]. Treasure Island (FL): StatPearls Publishing; 2025 Jan–.	Pilla JEPatel PDevulapally P	StatPearls	2025	2024-02-28
38417435	Transient cAMP production drives rapid and sustained spiking in brainstem parabrachial neurons to suppress feeding	Singh Alvarado J, Lutas A, Madara JC, Isaac J, Lommer C, Massengill C, Andermann ML.	Neuron. 2024 May 1;112(9):1416-1425.e5. doi: 10.1016/j.neuron.2024.02.002. Epub 2024 Feb 27.	Singh Alvarado J	Neuron	2024	2024-02-28	PMC11065603	NIHMS1967070	10.1016/j.neuron.2024.02.002
38402829	Ginger alleviates mechanical hypersensitivity and anxio-depressive behavior in rats with diabetic neuropathy through beneficial actions on gut microbiome composition, mitochondria, and neuroimmune cells of colon and spinal cord	Shen CL, Wang R, Santos JM, Elmassry MM, Stephens E, Kim N, Neugebauer V.	Nutr Res. 2024 Apr;124:73-84. doi: 10.1016/j.nutres.2024.01.014. Epub 2024 Feb 1.	Shen CL	Nutr Res	2024	2024-02-25	PMC11466295	NIHMS2023133	10.1016/j.nutres.2024.01.014
38381930	Quantitative sensory testing, psychological factors, and quality of life as predictors of current and future pain in patients with knee osteoarthritis	Hertel E, Arendt-Nielsen L, Olesen AE, Andersen MS, Petersen KK.	Pain. 2024 Aug 1;165(8):1719-1726. doi: 10.1097/j.pain.0000000000003194. Epub 2024 Feb 20.	Hertel E	Pain	2024	2024-02-21			10.1097/j.pain.0000000000003194
38376694	Systemic osteoarthritis: the difficulty of categorically naming a continuous condition	Herrero-Beaumont G, Castro-Dominguez F, Migliore A, Naredo E, Largo R, Reginster JY.	Aging Clin Exp Res. 2024 Feb 20;36(1):45. doi: 10.1007/s40520-024-02714-w.	Herrero-Beaumont G	Aging Clin Exp Res	2024	2024-02-20	PMC10879223		10.1007/s40520-024-02714-w
38371166	Alterations of Gastrointestinal Microbe Composition in Various Human Diseases and Its Significance in the Early Diagnosis of Diseases	Agrawal A, Anjankar A.	Cureus. 2024 Jan 17;16(1):e52435. doi: 10.7759/cureus.52435. eCollection 2024 Jan.	Agrawal A	Cureus	2024	2024-02-19	PMC10870805		10.7759/cureus.52435
38363054	Brain alterations in regions associated with end-organ diabetic microvascular disease in diabetes mellitus: A UK Biobank study	Burgess J, de Bezenac C, Keller SS, Frank B, Petropoulos IN, Garcia-Finana M, Jackson TL, Kirthi V, Cuthbertson DJ, Selvarajah D, Tesfaye S, Alam U.	Diabetes Metab Res Rev. 2024 Feb;40(2):e3772. doi: 10.1002/dmrr.3772.	Burgess J	Diabetes Metab Res Rev	2024	2024-02-16			10.1002/dmrr.3772
38338173	Conservative Management of Acute Sports-Related Concussions: A Narrative Review	Kureshi S, Mendizabal M, Francis J, Djalilian HR.	Healthcare (Basel). 2024 Jan 23;12(3):289. doi: 10.3390/healthcare12030289.	Kureshi S	Healthcare (Basel)	2024	2024-02-10	PMC10855441		10.3390/healthcare12030289
38334255	Anemoside B4 alleviates arthritis pain via suppressing ferroptosis-mediated inflammation	Guo C, Yue Y, Wang B, Chen S, Li D, Zhen F, Liu L, Zhu H, Xie M.	J Cell Mol Med. 2024 Feb;28(4):e18136. doi: 10.1111/jcmm.18136.	Guo C	J Cell Mol Med	2024	2024-02-09	PMC10853948		10.1111/jcmm.18136
38336340	Impact of multiple-session home-based transcranial direct current stimulation (M-HB-tDCS) on eating behavior in fibromyalgia: A factorial randomized clinical trial	Jornada MND, Antunes LC, Alves C, Torres ILS, Fregni F, S Sanches PR, P Silva D Jr, Caumo W.	Brain Stimul. 2024 Mar-Apr;17(2):152-162. doi: 10.1016/j.brs.2024.02.001. Epub 2024 Feb 8.	Jornada MND	Brain Stimul	2024	2024-02-09			10.1016/j.brs.2024.02.001
38329894	Sensitization of meningeal afferents to locomotion-related meningeal deformations in a migraine model	Blaeser AS, Zhao J, Sugden AU, Carneiro-Nascimento S, Andermann ML, Levy D.	Elife. 2024 Feb 8;12:RP91871. doi: 10.7554/eLife.91871.	Blaeser AS	Elife	2024	2024-02-08	PMC10942541		10.7554/eLife.91871
38325955	Letter to the Editor Regarding: "Long-Term Evaluation of Spinal Cord Stimulation in Patients With Painful Diabetic Polyneuropathy: An Eight-to-Ten-Year Prospective Cohort Study"	Zhou PB, Sun HT.	Neuromodulation. 2024 Feb;27(2):399-400. doi: 10.1016/j.neurom.2023.10.189.	Zhou PB	Neuromodulation	2024	2024-02-07			10.1016/j.neurom.2023.10.189
38301617	Impact of Long-Term Dietary High Fat and Eicosapentaenoic Acid on Behavior and Hypothalamic-Pituitary-Adrenal Axis Activity in Amyloidogenic APPswe/PSEN1dE9 Mice	Harris BN, Yavari M, Ramalingam L, Mounce PL, Alers Maldonado K, Chavira AC, Thomas S, Scoggin S, Biltz C, Moustaid-Moussa N.	Neuroendocrinology. 2024;114(6):553-576. doi: 10.1159/000536586. Epub 2024 Feb 1.	Harris BN	Neuroendocrinology	2024	2024-02-01	PMC11153005	NIHMS1980251	10.1159/000536586
28846268	Hyperbaric Physics	Jones MW, Brett K, Han N, Cooper JS, Wyatt HA.	2024 Jan 31. In: StatPearls [Internet]. Treasure Island (FL): StatPearls Publishing; 2025 Jan–.	Jones MWBrett KHan NCooper JSWyatt HA	StatPearls	2025	2024-01-31
38293074	Mechanical hyperalgesia and neuropathic pain qualities impart risk for chronic postoperative pain after total knee replacement	Vigotsky AD, Cong O, Pinto CB, Barroso J, Perez J, Petersen KK, Arendt-Nielsen L, Hardt K, Manning D, Apkarian AV, Branco P.	medRxiv [Preprint]. 2024 Jan 17:2024.01.16.24301372. doi: 10.1101/2024.01.16.24301372.	Vigotsky AD	medRxiv	2024	2024-01-31	PMC10827245		10.1101/2024.01.16.24301372
38277045	[Migraine and mitochondrial diseases : Energy deficit in the brain]	Hämmerl L, Kraya T.	Nervenarzt. 2024 Feb;95(2):169-178. doi: 10.1007/s00115-024-01622-8.	Hämmerl L	Nervenarzt	2024	2024-01-26			10.1007/s00115-024-01622-8
38278068	Blocking brown adipocyte β(3)-adrenoceptor attenuates blood-spinal cord barrier impairment and chronic postsurgical pain in a rat model of preoperative stress	Zhu J, Hou B, Rong H, Xu K, Jiang L, Yang S, Zhu H, Yang H, Jiao Y, Liu Y, Ni K, Ma Z.	Int Immunopharmacol. 2024 Feb 15;128:111530. doi: 10.1016/j.intimp.2024.111530. Epub 2024 Jan 25.	Zhu J	Int Immunopharmacol	2024	2024-01-26			10.1016/j.intimp.2024.111530
38269518	The role of TRPV ion channels in adipocyte differentiation: What is the evidence?	Zou W, Zhang L, Hu Y, Gao Y, Zhang J, Zheng J.	Cell Biochem Funct. 2024 Jan;42(1):e3933. doi: 10.1002/cbf.3933.	Zou W	Cell Biochem Funct	2024	2024-01-25			10.1002/cbf.3933
38265695	Association between smoking and central sensitization pain: a web-based cross-sectional study	Chiba S, Yamada K, Kawai A, Hamaoka S, Ikemiya H, Hara A, Wakaizumi K, Tabuchi T, Yamaguchi K, Kawagoe I, Iseki M.	J Anesth. 2024 Apr;38(2):198-205. doi: 10.1007/s00540-023-03302-4. Epub 2024 Jan 24.	Chiba S	J Anesth	2024	2024-01-24	PMC10954963		10.1007/s00540-023-03302-4
38255238	Early Diagnosis of Fibromyalgia Using Surface-Enhanced Raman Spectroscopy Combined with Chemometrics	Bao H, Hackshaw KV, Castellvi SL, Wu Y, Gonzalez CM, Nuguri SM, Yao S, Goetzman CM, Schultz ZD, Yu L, Aziz R, Osuna-Diaz MM, Sebastian KR, Giusti MM, Rodriguez-Saona L.	Biomedicines. 2024 Jan 9;12(1):133. doi: 10.3390/biomedicines12010133.	Bao H	Biomedicines	2024	2024-01-23	PMC10813180		10.3390/biomedicines12010133
38255308	A Literature Review: The Mechanisms and Treatment of Neuropathic Pain-A Brief Discussion	Rugnath R, Orzechowicz C, Newell C, Carullo V, Rugnath A.	Biomedicines. 2024 Jan 17;12(1):204. doi: 10.3390/biomedicines12010204.	Rugnath R	Biomedicines	2024	2024-01-23	PMC10812949		10.3390/biomedicines12010204
38256257	Implication of lncRNA MSTRG.81401 in Hippocampal Pyroptosis Induced by P2X7 Receptor in Type 2 Diabetic Rats with Neuropathic Pain Combined with Depression	Zhan T, Tang S, Du J, Liu J, Yu B, Yang Y, Xie Y, Qiu Y, Li G, Gao Y.	Int J Mol Sci. 2024 Jan 18;25(2):1186. doi: 10.3390/ijms25021186.	Zhan T	Int J Mol Sci	2024	2024-01-23	PMC10816120		10.3390/ijms25021186
38249497	Exogenous cryptococcal endophthalmitis in an immunocompetent patient	Zhu D, Rai R, Mechel E, Shah PP, Hymowitz M, Rohring V, Cheela I, Samson CM.	Taiwan J Ophthalmol. 2023 Jan 11;13(4):552-555. doi: 10.4103/tjo.TJO-D-22-00095. eCollection 2023 Oct-Dec.	Zhu D	Taiwan J Ophthalmol	2023	2024-01-22	PMC10798385		10.4103/tjo.TJO-D-22-00095
38238497	Optochiasmatic Cavernomas: Updated systematic review and proposal of a novel classification with surgical approaches	Ruparelia J, Patidar R, Gosal JS, Garg M, Jha DK, Vishwajeet V, Tiwari S, Kaur M, Singh S, Bhaskar S.	Neurosurg Rev. 2024 Jan 19;47(1):53. doi: 10.1007/s10143-024-02288-1.	Ruparelia J	Neurosurg Rev	2024	2024-01-18			10.1007/s10143-024-02288-1
38227276	Relationship between muscle sympathetic nerve activity and rapid increases in circulating leukocytes during experimental muscle pain	Daria C, Lancaster G, Murphy AJ, Henderson LA, Dawood T, Macefield VG.	Clin Auton Res. 2024 Feb;34(1):227-231. doi: 10.1007/s10286-023-01012-1. Epub 2024 Jan 16.	Daria C	Clin Auton Res	2024	2024-01-16			10.1007/s10286-023-01012-1
38191222	Dural arteriovenous fistula embolisation with venous remodelling following venous sinus stenting	Ellens N, Singh AP, Santangelo G, Bender MT.	BMJ Case Rep. 2024 Jan 8;17(1):e256869. doi: 10.1136/bcr-2023-256869.	Ellens N	BMJ Case Rep	2024	2024-01-08	PMC10806990		10.1136/bcr-2023-256869
38191090	Suppression of HCN channels in the spinal dorsal horn restores KCC2 expression and attenuates diabetic neuropathic pain	Ma Y, Chen J, Chen C, Wei B, Liu X.	Neurosci Lett. 2024 Feb 6;822:137626. doi: 10.1016/j.neulet.2024.137626. Epub 2024 Jan 6.	Ma Y	Neurosci Lett	2024	2024-01-08			10.1016/j.neulet.2024.137626
38181319	Cardiac Involvement in Neurosarcoidosis: A Single-Center Investigation	Noroozi Gilandehi S, Wong KH, Francis T, Wright MA, Lord J, Stehlik J, Kemeyou L, Smith T, Clardy SL.	Neurol Neuroimmunol Neuroinflamm. 2024 Mar;11(2):e200196. doi: 10.1212/NXI.0000000000200196. Epub 2024 Jan 5.	Noroozi Gilandehi S	Neurol Neuroimmunol Neuroinflamm	2024	2024-01-05	PMC11073871		10.1212/NXI.0000000000200196
38170385	Attenuation of Streptozotocin-Induced Diabetic Neuropathic Allodynia by Flavone Derivative Through Modulation of GABA-ergic Mechanisms and Endogenous Biomarkers	Altaf N, Rehman NU, Karim N, Khan I, Halim SA, Alotaibi BS, Hamad RS, Batiha GE, Tayyeb JZ, Turkistani A, Khan A, Al-Harrasi A.	Neurochem Res. 2024 Apr;49(4):980-997. doi: 10.1007/s11064-023-04078-5. Epub 2024 Jan 3.	Altaf N	Neurochem Res	2024	2024-01-03			10.1007/s11064-023-04078-5
38161162	Cushing Syndrome in Childhood	Parish A, Cheung C, Ryabets-Lienhard A, Zamiara P, Kim MS.	Pediatr Rev. 2024 Jan 1;45(1):14-25. doi: 10.1542/pir.2022-005732.	Parish A	Pediatr Rev	2024	2023-12-31			10.1542/pir.2022-005732
38087070	Gut Microbiota Modulation and Its Implications on Neuropathic Pain: A Comprehensive Literature Review	Corriero A, Giglio M, Inchingolo F, Moschetta A, Varrassi G, Puntillo F.	Pain Ther. 2024 Feb;13(1):33-51. doi: 10.1007/s40122-023-00565-3. Epub 2023 Dec 12.	Corriero A	Pain Ther	2024	2023-12-12	PMC10796891		10.1007/s40122-023-00565-3
38078593	Variables associated with nonresponders to high-frequency (10 kHz) spinal cord stimulation	Tieppo Francio V, Alm J, Leavitt L, Mok D, Yoon BV, Nazir N, Lam C, Latif U, Sowder T, Braun E, Sack A, Khan T, Sayed D.	Pain Pract. 2024 Apr;24(4):584-599. doi: 10.1111/papr.13328. Epub 2023 Dec 11.	Tieppo Francio V	Pain Pract	2024	2023-12-11			10.1111/papr.13328
38070834	Contribution of Hypersensitivity to Postureteroscopy Ureteral Stent Pain: Findings From Study to Enhance Understanding of Stent-associated Symptoms	Lai HHH, Yang H, Tasian GE, Harper JD, Desai AC, McCune RD, Kirkali Z, Al-Khalidi HR, Scales CD and Jr, Curatolo M; NIDDK Urinary Stone Disease Research Network (USDRN).	Urology. 2024 Feb;184:32-39. doi: 10.1016/j.urology.2023.10.039. Epub 2023 Dec 7.	Lai HHH	Urology	2024	2023-12-09	PMC11215756	NIHMS2003360	10.1016/j.urology.2023.10.039
38017313	Streptozotocin-Induced Diabetic Rats Showed a Differential Glycine Receptor Expression in the Spinal Cord: A GlyR Role in Diabetic Neuropathy	Velázquez-Flores MÁ, Sánchez-Chávez G, Morales-Lázaro SL, Ruiz Esparza-Garrido R, Canizales-Ontiveros A, Salceda R.	Neurochem Res. 2024 Mar;49(3):684-691. doi: 10.1007/s11064-023-04058-9. Epub 2023 Nov 29.	Velázquez-Flores MÁ	Neurochem Res	2024	2023-11-28	PMC10884118		10.1007/s11064-023-04058-9
37997785	Inhibition of HDAC6 alleviates cancer‑induced bone pain by reducing the activation of NLRP3 inflammasome	Hu YD, Wang ZD, Yue YF, Li D, Zhen SQ, Ding JQ, Meng W, Zhu HL, Xie M, Liu L.	Int J Mol Med. 2024 Jan;53(1):4. doi: 10.3892/ijmm.2023.5328. Epub 2023 Nov 24.	Hu YD	Int J Mol Med	2024	2023-11-24	PMC10688768		10.3892/ijmm.2023.5328
37990264	Association of central sensitization, visceral fat, and surgical outcomes in lumbar spinal stenosis	Ogon I, Takashima H, Morita T, Fukushi R, Takebayashi T, Teramoto A.	J Orthop Surg Res. 2023 Nov 21;18(1):886. doi: 10.1186/s13018-023-04376-2.	Ogon I	J Orthop Surg Res	2023	2023-11-22	PMC10662108		10.1186/s13018-023-04376-2
37945291	The aging gut: Symptoms compatible with disorders of gut-brain interaction (DGBI) in older adults in the general population	Busby-Whitehead J, Whitehead WE, Sperber AD, Palsson OS, Simrén M.	J Am Geriatr Soc. 2024 Feb;72(2):479-489. doi: 10.1111/jgs.18679. Epub 2023 Nov 9.	Busby-Whitehead J	J Am Geriatr Soc	2024	2023-11-09			10.1111/jgs.18679
37937602	Dietary phytate induces subclinical mechanical allodynia in mice	Matias DO, Sisnande T, Martins AF, Amaral MJD, Santos BLR, Miranda ALP, Lima LMTR.	Braz J Med Biol Res. 2023 Nov 3;56:e12955. doi: 10.1590/1414-431X2023e12955. eCollection 2023.	Matias DO	Braz J Med Biol Res	2023	2023-11-08	PMC10695159		10.1590/1414-431X2023e12955
37940831	Monotherapy Versus Combination Therapy in the Treatment of Painful Diabetic Neuropathy: A Systematic Review and Meta-analysis	Medeiros Dantas J, de Jesus Oliveira M, Silva LAO, Batista S, Dagostin CS, Schachter DC.	Clin Drug Investig. 2023 Dec;43(12):905-914. doi: 10.1007/s40261-023-01318-y. Epub 2023 Nov 8.	Medeiros Dantas J	Clin Drug Investig	2023	2023-11-08			10.1007/s40261-023-01318-y
37921887	[Migraine and mitochondrial diseases : Energy deficit in the brain]	Hämmerl L, Kraya T.	Schmerz. 2023 Dec;37(6):473-482. doi: 10.1007/s00482-023-00764-z. Epub 2023 Nov 3.	Hämmerl L	Schmerz	2023	2023-11-03			10.1007/s00482-023-00764-z
37885336	From mental strain to gut pain: A brain-gut pathway transducing psychological stress to intestinal inflammation	Schneider KM, Blank N, Thaiss CA.	Clin Transl Med. 2023 Oct;13(10):e1458. doi: 10.1002/ctm2.1458.	Schneider KM	Clin Transl Med	2023	2023-10-27	PMC10603380		10.1002/ctm2.1458
37876390	Neurological Manifestations in Hospitalized Geriatric Patients With COVID-19 at King Abdulaziz Medical City in Jeddah, Western Region, Saudi Arabia From 2020 to 2021: A Cross-Sectional Study	Marghalani YO, Kaneetah AH, Khan MA, Albakistani AA, Alzahrani SG, Kidwai A, Alansari KW, Alhamid HS, Alharbi MH, Attar A.	Cureus. 2023 Sep 22;15(9):e45759. doi: 10.7759/cureus.45759. eCollection 2023 Sep.	Marghalani YO	Cureus	2023	2023-10-25	PMC10591530		10.7759/cureus.45759
37867268	New Horizons in Diabetic Neuropathies: An Updated Review on their Pathology, Diagnosis, Mechanism, Screening Techniques, Pharmacological, and Future Approaches	Aziz N, Dash B, Wal P, Kumari P, Joshi P, Wal A.	Curr Diabetes Rev. 2024;20(6):e201023222416. doi: 10.2174/0115733998242299231011181615.	Aziz N	Curr Diabetes Rev	2024	2023-10-23			10.2174/0115733998242299231011181615
37870716	Electroacupuncture may alleviate diabetic neuropathic pain by inhibiting the microglia P2X4R and neuroinflammation	Qu SY, Wang HZ, Hu QQ, Ma YQ, Kang YR, Ma LQ, Li X, Chen LH, Liu BY, Shao XM, Liu BY, Du JY, Liang Y, Zhao HL, Jiang YL, Fang JQ, He XF.	Purinergic Signal. 2025 Aug;21(4):533-547. doi: 10.1007/s11302-023-09972-9. Epub 2023 Oct 23.	Qu SY	Purinergic Signal	2025	2023-10-23	PMC12454746		10.1007/s11302-023-09972-9
37842802	MiR-184-5p represses neuropathic pain by regulating CCL1/CCR8 signaling interplay in the spinal cord in diabetic mice	Wu D, Zhong S, Du H, Han S, Wei X, Gong Q.	Neurol Res. 2024 Jan;46(1):54-64. doi: 10.1080/01616412.2023.2257454. Epub 2023 Dec 8.	Wu D	Neurol Res	2024	2023-10-16			10.1080/01616412.2023.2257454
37833050	High-frequency spinal cord stimulation (10 kHz) alters sensory function and nerve fiber density in painful diabetic neuropathy: a pilot prospective open-label study	Chen J, Frizzi K, Zardouz S, Province-Azalde R, Furnish T, Wallace M, Castellanos J, Tayerani A, Halter K, Lam K, Banducci S, Chieu A, Calcutt N.	Pain Med. 2023 Oct 13;24(Suppl 2):S33-S40. doi: 10.1093/pm/pnad096.	Chen J	Pain Med	2023	2023-10-13			10.1093/pm/pnad096
37833046	Quantitative assessment of painful diabetic peripheral neuropathy after high-frequency spinal cord stimulation: a pilot study	Kissoon NR, LeMahieu AM, Stoltenberg AD, Bendel MA, Lamer TJ, Watson JC, Sletten DM, Singer W.	Pain Med. 2023 Oct 13;24(Suppl 2):S41-S47. doi: 10.1093/pm/pnad087.	Kissoon NR	Pain Med	2023	2023-10-13			10.1093/pm/pnad087
37824417	Applications of Cannabinoids in Neuropathic Pain: An Updated Review	Arthur P, Kalvala AK, Surapaneni SK, Singh MS.	Crit Rev Ther Drug Carrier Syst. 2024;41(1):1-33. doi: 10.1615/CritRevTherDrugCarrierSyst.2022038592.	Arthur P	Crit Rev Ther Drug Carrier Syst	2024	2023-10-12	PMC11228808	NIHMS1973009	10.1615/CritRevTherDrugCarrierSyst.2022038592
37819765	Serum cortisol level to screen for significant hypothalamic-pituitary-adrenal axis suppression in patients receiving multiple steroid injections	Lee D, Carrera EJ, Hagens R, Yeung G, Garvan CW, Rothman MS, Akuthota V.	Pain Med. 2024 Feb 1;25(2):97-103. doi: 10.1093/pm/pnad138.	Lee D	Pain Med	2024	2023-10-11			10.1093/pm/pnad138
37804088	Phenotyping Pain in Patients With Fibrous Dysplasia/McCune-Albright Syndrome	Golden E, van der Heijden H, Ren B, Randall ET, Drubach LA, Shah N, Cay M, Ebb D, Kaban LB, Peacock ZS, Boyce AM, Mannstadt M, Upadhyay J.	J Clin Endocrinol Metab. 2024 Feb 20;109(3):771-782. doi: 10.1210/clinem/dgad589.	Golden E	J Clin Endocrinol Metab	2024	2023-10-07	PMC11491648		10.1210/clinem/dgad589
37795605	Sensitization-associated and neuropathic-associated symptoms in patients with unilateral lateral elbow tendinopathy: an exploratory study	Cancela-Cilleruelo I, Rodríguez-Jiménez J, Fernández-de-Las-Peñas C, Arendt-Nielsen L, Arias-Buría JL.	Physiother Theory Pract. 2024 Nov;40(11):2522-2529. doi: 10.1080/09593985.2023.2264384. Epub 2023 Oct 5.	Cancela-Cilleruelo I	Physiother Theory Pract	2024	2023-10-05			10.1080/09593985.2023.2264384
37796776	Naturalistic Bladder Filling Reveals Subtypes in Overactive Bladder Syndrome That Differentially Engages Urinary Urgency-Related Brain Circuits: Results From the Symptoms of Lower Urinary Tract Dysfunction Research Network (LURN)	Mawla I, Schrepf A, Kutch JJ, Helmuth ME, Smith AR, Ichesco E, Yang CC, Andreev VP, Kreder KJ, Bradley CS, Magnotta VA, Kirkali Z, Harris RE, Lai HH, Harte SE.	J Urol. 2024 Jan;211(1):111-123. doi: 10.1097/JU.0000000000003699. Epub 2023 Oct 5.	Mawla I	J Urol	2024	2023-10-05			10.1097/JU.0000000000003699
37772033	The association of self-reported symptoms of central sensitization and sleep disturbances in neuropathic pain	Sachau J, Kersebaum D, Hüllemann P, Adolf D, Kabelitz M, Keller T, Freynhagen R, Tölle TR, Binder A, Baron R.	Pain Rep. 2023 Sep 26;8(5):e1098. doi: 10.1097/PR9.0000000000001098. eCollection 2023 Sep.	Sachau J	Pain Rep	2023	2023-09-29	PMC10531265		10.1097/PR9.0000000000001098
37762636	Activation of 5-HT1A Receptors Normalizes the Overexpression of Presynaptic 5-HT1A Receptors and Alleviates Diabetic Neuropathic Pain	Munawar N, Bitar MS, Masocha W.	Int J Mol Sci. 2023 Sep 20;24(18):14334. doi: 10.3390/ijms241814334.	Munawar N	Int J Mol Sci	2023	2023-09-28	PMC10532078		10.3390/ijms241814334
37749926	NAG-1/GDF-15 Transgenic Female Mouse Shows Delayed Peak Period of the Second Phase Nociception in Formalin-induced Inflammatory Pain	Choi SR, Lee J, Moon JY, Baek SJ, Lee JH.	Exp Neurobiol. 2023 Aug 31;32(4):247-258. doi: 10.5607/en23019.	Choi SR	Exp Neurobiol	2023	2023-09-26	PMC10569140		10.5607/en23019
37746845	Subgrouping of facilitatory or inhibitory conditioned pain modulation responses in patients with chronic knee pain. Explorative analysis from a multicentre trial	Larsen JB, Madeleine P, Sørensen LB, Sachau J, Otto JC, Baron R, Arendt-Nielsen L.	Eur J Pain. 2024 Feb;28(2):335-351. doi: 10.1002/ejp.2185. Epub 2023 Sep 25.	Larsen JB	Eur J Pain	2024	2023-09-25			10.1002/ejp.2185
37739892	A case report and literature review on Rathke's cleft cyst-associated hemorrhage presenting with diabetes insipidus and chest pain	Zheng SH, Lin JY.	Asian J Surg. 2023 Dec;46(12):6005-6007. doi: 10.1016/j.asjsur.2023.09.021. Epub 2023 Sep 21.	Zheng SH	Asian J Surg	2023	2023-09-22			10.1016/j.asjsur.2023.09.021
37732180	Loss of ATP-sensitive channel expression and function decreases opioid sensitivity in a mouse model of type 2 diabetes	Fisher C, Johnson K, Moore M, Sadrati A, Janecek JL, Graham ML, Klein AH.	bioRxiv [Preprint]. 2023 Sep 6:2023.09.06.556526. doi: 10.1101/2023.09.06.556526.	Fisher C	bioRxiv	2023	2023-09-21	PMC10508758		10.1101/2023.09.06.556526
37678542	Genetically Regulated Gene Expression in the Brain Associated With Chronic Pain: Relationships With Clinical Traits and Potential for Drug Repurposing	Johnston KJA, Cote AC, Hicks E, Johnson J, Huckins LM.	Biol Psychiatry. 2024 Apr 15;95(8):745-761. doi: 10.1016/j.biopsych.2023.08.023. Epub 2023 Sep 9.	Johnston KJA	Biol Psychiatry	2024	2023-09-07	PMC10924073	NIHMS1949313	10.1016/j.biopsych.2023.08.023
37675681	Presenting characteristics, histological subtypes and outcomes of adult central nervous system tumours: retrospective review of a surgical cohort	Lim MJR, Zheng Y, Eng SW, Seah CWT, Fu S, Lam LZL, Wong JYS, Vellayappan B, Wong AL, Teo K, Nga VDW, Lwin S, Yeo TT.	Singapore Med J. 2025 Oct 1;66(10):545-550. doi: 10.4103/singaporemedj.SMJ-2022-069. Epub 2023 Aug 23.	Lim MJR	Singapore Med J	2025	2023-09-07	PMC12594498		10.4103/singaporemedj.SMJ-2022-069
37664341	Lemierre's Syndrome Caused by Klebsiella pneumoniae: A Case Report and Literature Review	Chen TA, Chuang YT, Lin HY, Chen CH.	Cureus. 2023 Aug 31;15(8):e44434. doi: 10.7759/cureus.44434. eCollection 2023 Aug.	Chen TA	Cureus	2023	2023-09-04	PMC10469873		10.7759/cureus.44434
30969646	Ketamine in Acute and Chronic Pain Management	Orhurhu VJ, Roberts JS, Ly NK, Cohen SP.	2023 Sep 4. In: StatPearls [Internet]. Treasure Island (FL): StatPearls Publishing; 2025 Jan–.	Orhurhu VJRoberts JSLy NKCohen SP	StatPearls	2025	2023-09-04
37659135	Prolonged continuous theta burst stimulation increases motor corticospinal excitability and intracortical inhibition in patients with neuropathic pain: An exploratory, single-blinded, randomized controlled trial	Thakkar B, Peterson CL, Acevedo EO.	Neurophysiol Clin. 2023 Aug;53(4):102894. doi: 10.1016/j.neucli.2023.102894. Epub 2023 Aug 31.	Thakkar B	Neurophysiol Clin	2023	2023-09-02	PMC10592401	NIHMS1915743	10.1016/j.neucli.2023.102894
37648849	An orexigenic subnetwork within the human hippocampus	Barbosa DAN, Gattas S, Salgado JS, Kuijper FM, Wang AR, Huang Y, Kakusa B, Leuze C, Luczak A, Rapp P, Malenka RC, Hermes D, Miller KJ, Heifets BD, Bohon C, McNab JA, Halpern CH.	Nature. 2023 Sep;621(7978):381-388. doi: 10.1038/s41586-023-06459-w. Epub 2023 Aug 30.	Barbosa DAN	Nature	2023	2023-08-30	PMC10499606		10.1038/s41586-023-06459-w
37641849	Exploring the prevalence, characteristics and nursing assessment of neuropathic pain	Galligan M.	Nurs Stand. 2023 Sep 6;38(9):39-44. doi: 10.7748/ns.2023.e12138. Epub 2023 Aug 29.	Galligan M	Nurs Stand	2023	2023-08-29			10.7748/ns.2023.e12138
37609411	Changes in the central nervous system in diabetic neuropathy	Zang Y, Jiang D, Zhuang X, Chen S.	Heliyon. 2023 Jul 29;9(8):e18368. doi: 10.1016/j.heliyon.2023.e18368. eCollection 2023 Aug.	Zang Y	Heliyon	2023	2023-08-23	PMC10440454		10.1016/j.heliyon.2023.e18368
37585513	Maximizing Training and Mentorship in Sex as a Biological Variable Research Across Different Brain-Body Disorders	Chang L, Gupta A, Naliboff BD, Labus J, Kilpatrick LA, Mayer EA.	J Womens Health (Larchmt). 2023 Aug;32(8):869-876. doi: 10.1089/jwh.2022.0504.	Chang L	J Womens Health (Larchmt)	2023	2023-08-16	PMC10457633		10.1089/jwh.2022.0504
37582805	A sex-specific thermogenic neurocircuit induced by predator smell recruiting cholecystokinin neurons in the dorsomedial hypothalamus	Jovanovic P, Pool AH, Morones N, Wang Y, Novinbakht E, Keshishian N, Jang K, Oka Y, Riera CE.	Nat Commun. 2023 Aug 15;14(1):4937. doi: 10.1038/s41467-023-40484-7.	Jovanovic P	Nat Commun	2023	2023-08-15	PMC10427624		10.1038/s41467-023-40484-7
37552802	Peripheral macrophages drive CNS disease in the Ndufs4(-/-) model of Leigh syndrome	Hanaford AR, Khanna A, Truong V, James K, Chen Y, Mulholland M, Kayser B, Liao RW, Sedensky M, Morgan P, Baertsch NA, Kalia V, Sarkar S, Johnson SC.	Brain Pathol. 2023 Nov;33(6):e13192. doi: 10.1111/bpa.13192. Epub 2023 Aug 8.	Hanaford AR	Brain Pathol	2023	2023-08-08	PMC10580015		10.1111/bpa.13192
37488684	Conventional, high frequency and differential targeted multiplexed spinal cord stimulation in experimental painful diabetic peripheral neuropathy: Pain behavior and role of the central inflammatory balance	de Geus TJ, Franken G, Joosten EA.	Mol Pain. 2023 Jan-Dec;19:17448069231193368. doi: 10.1177/17448069231193368.	de Geus TJ	Mol Pain	2023	2023-07-25	PMC10504849		10.1177/17448069231193368
37454270	Effect of acupuncture treatment on nonketotic hyperglycemic hemichorea-hemiballismus: a case report	Ying C, Jingqing S, Tianli L, Jiahui H, Yuhan L, Liying Z, Bin LI, Lu L.	J Tradit Chin Med. 2023 Aug;43(4):829-833. doi: 10.19852/j.cnki.jtcm.20230308.004.	Ying C	J Tradit Chin Med	2023	2023-07-16	PMC10320454		10.19852/j.cnki.jtcm.20230308.004
37430451	Clinical characteristics of functioning gonadotroph adenoma in women presenting with ovarian hyperstimulation: Audit of UK pituitary centres	Papanikolaou N, Millar O, Coulden A, Parker N, Sit L, Kelly C, Cox J, Dhillo WS, Meeran K, Al Memar M, Anderson R, Rees DA, Karavitaki N, Jayasena CN.	Clin Endocrinol (Oxf). 2023 Oct;99(4):386-395. doi: 10.1111/cen.14949. Epub 2023 Jul 10.	Papanikolaou N	Clin Endocrinol (Oxf)	2023	2023-07-11			10.1111/cen.14949
37392129	Preoperatively assessed offset analgesia predicts acute postoperative pain following orthognathic surgery	Kono R, Oono Y, Takagi S, Uth XJ, Petersen KK, Arendt-Nielsen L, Kohase H.	Scand J Pain. 2023 Jul 3;23(4):720-728. doi: 10.1515/sjpain-2023-0003. Print 2023 Oct 26.	Kono R	Scand J Pain	2023	2023-07-01			10.1515/sjpain-2023-0003
37389894	Longitudinal Imaging in a Patient With Opioid-associated Amnestic Syndrome	Barash JA, Schmahmann JD, Xie Z, Lev MH, El Fakhri G.	Cogn Behav Neurol. 2023 Sep 1;36(3):194-197. doi: 10.1097/WNN.0000000000000347.	Barash JA	Cogn Behav Neurol	2023	2023-06-30	PMC10527331	NIHMS1905895	10.1097/WNN.0000000000000347
37378723	Posterior Reversible Leucoencephalopathy Syndrome: Case Series, Comments, and Diagnostic Dilemma	Chaudhuri J, Basu S, Roy MK, Chakravarty A.	Curr Neurol Neurosci Rep. 2023 Aug;23(8):433-449. doi: 10.1007/s11910-023-01281-3. Epub 2023 Jun 28.	Chaudhuri J	Curr Neurol Neurosci Rep	2023	2023-06-28			10.1007/s11910-023-01281-3
37371839	Carpal Tunnel Syndrome: Neuropathic Pain Associated or Not with a Nociplastic Condition	Fernández-de-Las-Peñas C, Fuensalida-Novo S, Nijs J, Basson A, Plaza-Manzano G, Valera-Calero JA, Arendt-Nielsen L, de-la-Llave-Rincón AI.	Biomedicines. 2023 Jun 17;11(6):1744. doi: 10.3390/biomedicines11061744.	Fernández-de-Las-Peñas C	Biomedicines	2023	2023-06-28	PMC10296499		10.3390/biomedicines11061744
37365745	Sex Differences in Pain and Quantitative Sensory Testing in Patients With Rheumatoid Arthritis	Vogel K, Muhammad LN, Song J, Neogi T, Bingham CO, Bolster MB, Marder W, Wohlfahrt A, Clauw DJ, Dunlop D, Lee YC.	Arthritis Care Res (Hoboken). 2023 Dec;75(12):2472-2480. doi: 10.1002/acr.25178. Epub 2023 Aug 3.	Vogel K	Arthritis Care Res (Hoboken)	2023	2023-06-27	PMC10704379	NIHMS1921494	10.1002/acr.25178
37353036	Fructose supplementation shifts rat brain metabolism in experimental migraine	Barbosa IR, Cunha G, Luft C, Rübensam G, Freitas RDS, Greggio S, Venturin G, Oliveira JR, Costa JC, Campos MM.	Brain Res Bull. 2023 Aug;200:110694. doi: 10.1016/j.brainresbull.2023.110694. Epub 2023 Jun 21.	Barbosa IR	Brain Res Bull	2023	2023-06-23			10.1016/j.brainresbull.2023.110694
37344290	Migraine patients with and without neck pain: Differences in clinical characteristics, sensitization, musculoskeletal impairments, and psychological burden	Di Antonio S, Arendt-Nielsen L, Ponzano M, Bovis F, Torelli P, Pelosin E, Finocchi C, Castaldo M.	Musculoskelet Sci Pract. 2023 Aug;66:102800. doi: 10.1016/j.msksp.2023.102800. Epub 2023 Jun 14.	Di Antonio S	Musculoskelet Sci Pract	2023	2023-06-21			10.1016/j.msksp.2023.102800
37335060	Development of a Systems Medicine Approach to Spinal Cord Injury	Guest JD, Kelly-Hedrick M, Williamson T, Park C, Ali DM, Sivaganesan A, Neal CJ, Tator CH, Fehlings MG.	J Neurotrauma. 2023 Sep;40(17-18):1849-1877. doi: 10.1089/neu.2023.0024. Epub 2023 Aug 2.	Guest JD	J Neurotrauma	2023	2023-06-19	PMC10460697		10.1089/neu.2023.0024
37327358	Chronic post-thoracotomy pain after lung cancer surgery: a prospective study of preoperative risk factors	Danielsen AV, Andreasen JJ, Dinesen B, Hansen J, Kjær-Staal Petersen K, Simonsen C, Arendt-Nielsen L.	Scand J Pain. 2023 Jun 19;23(3):501-510. doi: 10.1515/sjpain-2023-0016. Print 2023 Jul 26.	Danielsen AV	Scand J Pain	2023	2023-06-16			10.1515/sjpain-2023-0016
37302106	Low-dose naltrexone's utility for non-cancer centralized pain conditions: a scoping review	Rupp A, Young E, Chadwick AL.	Pain Med. 2023 Nov 2;24(11):1270-1281. doi: 10.1093/pm/pnad074.	Rupp A	Pain Med	2023	2023-06-11	PMC10628981		10.1093/pm/pnad074
37291648	Atrial fibrillation induced by gabapentin: a case report	Park SH, Hunter K, Berry H, Martins YC.	J Med Case Rep. 2023 Jun 9;17(1):236. doi: 10.1186/s13256-023-03975-1.	Park SH	J Med Case Rep	2023	2023-06-08	PMC10251649		10.1186/s13256-023-03975-1
37258432	Spinal Cord Stimulation Alleviates Pain Hypersensitivity by Attenuating Neuroinflammation in a Model of Painful Diabetic Neuropathy	Ni W, Li J, Xu Q, Wang N, Wang Y.	J Integr Neurosci. 2023 May 9;22(3):67. doi: 10.31083/j.jin2203067.	Ni W	J Integr Neurosci	2023	2023-05-31			10.31083/j.jin2203067
37249268	Promotion of degradative autophagy by 6-bromoindirubin-3'-oxime attenuates neuropathy	Jaiswar P, Bhate M, Surolia A.	Biofactors. 2023 Sep-Oct;49(5):1074-1084. doi: 10.1002/biof.1977. Epub 2023 May 30.	Jaiswar P	Biofactors	2023	2023-05-30			10.1002/biof.1977
37231792	Topographic Consideration on the Occurrence of Ipsilesional Facial Paresis in Lateral Medullary Infarction	Kim YK, Kim YB, Suh BC, Jeong YH, Ann S, Chung PW.	Cerebrovasc Dis. 2024;53(1):38-45. doi: 10.1159/000530986. Epub 2023 May 10.	Kim YK	Cerebrovasc Dis	2024	2023-05-26			10.1159/000530986
37228235	Cardiovascular Brain Circuits	Mohanta SK, Yin C, Weber C, Godinho-Silva C, Veiga-Fernandes H, Xu QJ, Chang RB, Habenicht AJR.	Circ Res. 2023 May 26;132(11):1546-1565. doi: 10.1161/CIRCRESAHA.123.322791. Epub 2023 May 25.	Mohanta SK	Circ Res	2023	2023-05-25	PMC10231443	NIHMS1895916	10.1161/CIRCRESAHA.123.322791
37231250	Induction of a torpor-like hypothermic and hypometabolic state in rodents by ultrasound	Yang Y, Yuan J, Field RL, Ye D, Hu Z, Xu K, Xu L, Gong Y, Yue Y, Kravitz AV, Bruchas MR, Cui J, Brestoff JR, Chen H.	Nat Metab. 2023 May;5(5):789-803. doi: 10.1038/s42255-023-00804-z. Epub 2023 May 25.	Yang Y	Nat Metab	2023	2023-05-25	PMC10229429		10.1038/s42255-023-00804-z
31855389	Physiology, Nociception	Armstrong SA, Herr MJ.	2023 May 1. In: StatPearls [Internet]. Treasure Island (FL): StatPearls Publishing; 2025 Jan–.	Armstrong SAHerr MJ	StatPearls	2025	2023-05-01
37069517	Excitatory and inhibitory neuronal signaling in inflammatory and diabetic neuropathic pain	Breitinger U, Breitinger HG.	Mol Med. 2023 Apr 17;29(1):53. doi: 10.1186/s10020-023-00647-0.	Breitinger U	Mol Med	2023	2023-04-18	PMC10111846		10.1186/s10020-023-00647-0
37064799	Chronic Prostatitis/Chronic Pelvic Pain Syndrome Induces Depression-Like Behavior and Learning-Memory Impairment: A Possible Link with Decreased Hippocampal Neurogenesis and Astrocyte Activation	Šutulović N, Vesković M, Puškaš N, Zubelić A, Jerotić D, Šuvakov S, Despotović S, Grubač Ž, Mladenović D, Macut D, Rašić-Marković A, Simić T, Stanojlović O, Hrnčić D.	Oxid Med Cell Longev. 2023 Apr 6;2023:3199988. doi: 10.1155/2023/3199988. eCollection 2023.	Šutulović N	Oxid Med Cell Longev	2023	2023-04-17	PMC10101744		10.1155/2023/3199988
37067600	Comparison of clinical outcomes associated with spinal cord stimulation (SCS) or conventional medical management (CMM) for chronic pain: a systematic review and meta-analysis	Zhou M, Zhong H, Xing C, Li H, Liu S, Wang L, Ma H, Ning G.	Eur Spine J. 2023 Jun;32(6):2029-2041. doi: 10.1007/s00586-023-07716-2. Epub 2023 Apr 17.	Zhou M	Eur Spine J	2023	2023-04-17			10.1007/s00586-023-07716-2
37042635	Preparation of Primary Mixed Glial Cell Cultures from Adult Mouse Spinal Cord Tissue	Cao L, Bean EN, Malon JT.	Curr Protoc. 2023 Apr;3(4):e743. doi: 10.1002/cpz1.743.	Cao L	Curr Protoc	2023	2023-04-12	PMC10478014	NIHMS1924248	10.1002/cpz1.743
36997094	Kratom (M. speciosa) exposure during adolescence caused long-lasting cognitive behavioural deficits associated with perturbated brain metabolism pathways in adult rats	Suhaimi FW, Zul Aznal AN, Mohamad Nor Hazalin NA, Teh LK, Hassan Z, Salleh MZ.	Behav Brain Res. 2023 May 28;446:114411. doi: 10.1016/j.bbr.2023.114411. Epub 2023 Mar 28.	Suhaimi FW	Behav Brain Res	2023	2023-03-30			10.1016/j.bbr.2023.114411
36988902	Central Pain Sensitization in Patients with Chronic Plaque Psoriasis	Bellinato F, Gisondi P, Fassio A, Girolomoni G.	Dermatol Ther (Heidelb). 2023 May;13(5):1149-1156. doi: 10.1007/s13555-023-00917-z. Epub 2023 Mar 29.	Bellinato F	Dermatol Ther (Heidelb)	2023	2023-03-29	PMC10149419		10.1007/s13555-023-00917-z
36980304	The Similar and Distinct Roles of Satellite Glial Cells and Spinal Astrocytes in Neuropathic Pain	McGinnis A, Ji RR.	Cells. 2023 Mar 22;12(6):965. doi: 10.3390/cells12060965.	McGinnis A	Cells	2023	2023-03-29	PMC10047571		10.3390/cells12060965
36984553	Peripheral Nerve Denervation in Streptozotocin-Induced Diabetic Rats Is Reduced by Cilostazol	Tseng KY, Wang HC, Wang YH, Su MP, Cheng KF, Cheng KI, Chang LL.	Medicina (Kaunas). 2023 Mar 11;59(3):553. doi: 10.3390/medicina59030553.	Tseng KY	Medicina (Kaunas)	2023	2023-03-29	PMC10057442		10.3390/medicina59030553
36949766	Analysis of the nature and contributory factors of medication safety incidents following hospital discharge using National Reporting and Learning System (NRLS) data from England and Wales: a multi-method study	Alqenae FA, Steinke D, Carson-Stevens A, Keers RN.	Ther Adv Drug Saf. 2023 Mar 16;14:20420986231154365. doi: 10.1177/20420986231154365. eCollection 2023.	Alqenae FA	Ther Adv Drug Saf	2023	2023-03-23	PMC10026140		10.1177/20420986231154365
36858292	Application of Vagus Nerve Stimulation in Spinal Cord Injury Rehabilitation	Fallahi MS, Azadnajafabad S, Maroufi SF, Pour-Rashidi A, Khorasanizadeh M, Sattari SA, Faramarzi S, Slavin KV.	World Neurosurg. 2023 Jun;174:11-24. doi: 10.1016/j.wneu.2023.02.101. Epub 2023 Feb 28.	Fallahi MS	World Neurosurg	2023	2023-03-01			10.1016/j.wneu.2023.02.101
36841699	Interfacing pain and hunger	Zhang Q, Krashes MJ.	Trends Endocrinol Metab. 2023 Apr;34(4):191-193. doi: 10.1016/j.tem.2023.02.004. Epub 2023 Feb 23.	Zhang Q	Trends Endocrinol Metab	2023	2023-02-25	PMC10085856	NIHMS1873798	10.1016/j.tem.2023.02.004
36827019	Pediatric myelin oligodendrocyte glycoprotein antibody associated disease-Asymmetric papilledema and elevated ICP are two of the chameleons: A case report	Alqahtani Y, Oshi M, Kamal NM, Aljabri M, Abosabie S, Elhaj W, Abosabie SA.	Medicine (Baltimore). 2023 Feb 22;102(8):e32986. doi: 10.1097/MD.0000000000032986.	Alqahtani Y	Medicine (Baltimore)	2023	2023-02-24	PMC11309627		10.1097/MD.0000000000032986
36710934	Acid-sensing ion channel 1a in the central nucleus of the amygdala regulates anxiety-like behaviors in a mouse model of acute pain	Shi P, Zhang MJ, Liu A, Yang CL, Yue JY, Hu R, Mao Y, Zhang Z, Wang W, Jin Y, Liang LS.	Front Mol Neurosci. 2023 Jan 12;15:1006125. doi: 10.3389/fnmol.2022.1006125. eCollection 2022.	Shi P	Front Mol Neurosci	2023	2023-01-30	PMC9879607		10.3389/fnmol.2022.1006125
33232099	NP Safe Prescribing of Controlled Substances While Avoiding Drug Diversion	Dydyk AM, Sizemore DC, Haddad LM, Lindsay L, Porter BR.	2023 Jan 29. In: StatPearls [Internet]. Treasure Island (FL): StatPearls Publishing; 2025 Jan–.	Dydyk AMSizemore DCHaddad LMLindsay LPorter BR	StatPearls	2025	2023-01-29
36693166	High-fat/high-sucrose diet worsens metabolic outcomes and widespread hypersensitivity following early-life stress exposure in female mice	Frick JM, Eller OC, Foright RM, Levasseur BM, Yang X, Wang R, Winter MK, O'Neil MF, Morris EM, Thyfault JP, Christianson JA.	Am J Physiol Regul Integr Comp Physiol. 2023 Mar 1;324(3):R353-R367. doi: 10.1152/ajpregu.00216.2022. Epub 2023 Jan 24.	Frick JM	Am J Physiol Regul Integr Comp Physiol	2023	2023-01-24	PMC9970659		10.1152/ajpregu.00216.2022
36688084	Preservation of thalamic neuronal function may be a prerequisite for pain perception in diabetic neuropathy: A magnetic resonance spectroscopy study	Gandhi R, Selvarajah D, Sloan G, Greig M, Wilkinson ID, Shaw PJ, Griffiths P, Tesfaye S.	Front Pain Res (Lausanne). 2023 Jan 6;3:1086887. doi: 10.3389/fpain.2022.1086887. eCollection 2022.	Gandhi R	Front Pain Res (Lausanne)	2023	2023-01-23	PMC9852821		10.3389/fpain.2022.1086887
36686189	The role of cannabinoids in pain modulation in companion animals	Miranda-Cortés A, Mota-Rojas D, Crosignani-Outeda N, Casas-Alvarado A, Martínez-Burnes J, Olmos-Hernández A, Mora-Medina P, Verduzco-Mendoza A, Hernández-Ávalos I.	Front Vet Sci. 2023 Jan 4;9:1050884. doi: 10.3389/fvets.2022.1050884. eCollection 2022.	Miranda-Cortés A	Front Vet Sci	2023	2023-01-23	PMC9848446		10.3389/fvets.2022.1050884
36674439	Unique, Specific CART Receptor-Independent Regulatory Mechanism of CART(55-102) Peptide in Spinal Nociceptive Transmission and Its Relation to Dipeptidyl-Peptidase 4 (DDP4)	Kozsurek M, Király K, Gyimesi K, Lukácsi E, Fekete C, Gereben B, Mohácsik P, Helyes Z, Bölcskei K, Tékus V, Pap K, Szűcs E, Benyhe S, Imre T, Szabó P, Gajtkó A, Holló K, Puskár Z.	Int J Mol Sci. 2023 Jan 4;24(2):918. doi: 10.3390/ijms24020918.	Kozsurek M	Int J Mol Sci	2023	2023-01-21	PMC9865214		10.3390/ijms24020918
36672580	Short-Chain Fatty Acids as Bacterial Enterocytes and Therapeutic Target in Diabetes Mellitus Type 2	Neag MA, Craciun AE, Inceu AI, Burlacu DE, Craciun CI, Buzoianu AD.	Biomedicines. 2022 Dec 27;11(1):72. doi: 10.3390/biomedicines11010072.	Neag MA	Biomedicines	2022	2023-01-21	PMC9855839		10.3390/biomedicines11010072
36651333	Resveratrol improves diabetes-induced cognitive dysfunction in part through the miR-146a-5p/TXNIP axis	Hu Y, Zhang Q, Wang JC, Wang J, Liu Y, Zhu LY, Xu JX.	Kaohsiung J Med Sci. 2023 Apr;39(4):404-415. doi: 10.1002/kjm2.12643. Epub 2023 Jan 18.	Hu Y	Kaohsiung J Med Sci	2023	2023-01-18	PMC11895909		10.1002/kjm2.12643
36639918	Risk factors for persistent pain after breast cancer surgery: a multicentre prospective cohort study	Tan HS, Plichta JK, Kong A, Tan CW, Hwang S, Sultana R, Wright MC, Sia ATH, Sng BL, Habib AS.	Anaesthesia. 2023 Apr;78(4):432-441. doi: 10.1111/anae.15958. Epub 2023 Jan 13.	Tan HS	Anaesthesia	2023	2023-01-14			10.1111/anae.15958
36630270	Working memory ımprovement after transcranial direct current stimulation paired with working memory training ın diabetic peripheral neuropathy	Aksu S, Hasırcı Bayır BR, Sayman C, Soyata AZ, Boz G, Karamürsel S.	Appl Neuropsychol Adult. 2025 Jan-Feb;32(1):231-244. doi: 10.1080/23279095.2022.2164717. Epub 2023 Jan 11.	Aksu S	Appl Neuropsychol Adult	2025	2023-01-11			10.1080/23279095.2022.2164717
36610309	Prevalence and clinical characteristics of white matter hyperintensities in Migraine: A meta-analysis	Zhang W, Cheng Z, Fu F, Zhan Z.	Neuroimage Clin. 2023;37:103312. doi: 10.1016/j.nicl.2023.103312. Epub 2023 Jan 3.	Zhang W	Neuroimage Clin	2023	2023-01-07	PMC9827384		10.1016/j.nicl.2023.103312
36608011	Improved Sensation Resulting From Spinal Cord Stimulation for the Treatment of Painful Diabetic Neuropathy: The Possible Role of Stochastic Resonance	Schnapp WD, Delcroix GJ.	Pain Physician. 2022 Dec;25(9):E1399-E1403.	Schnapp WD	Pain Physician	2022	2023-01-06
36598544	Spinal cord stimulation in non-reconstructable critical limb ischemia: a retrospective study of 71 cases	Piedade GS, Vesper J, Reichstein D, Dauphin AK, Damirchi S.	Acta Neurochir (Wien). 2023 Apr;165(4):967-973. doi: 10.1007/s00701-022-05448-8. Epub 2023 Jan 4.	Piedade GS	Acta Neurochir (Wien)	2023	2023-01-04	PMC10068652		10.1007/s00701-022-05448-8
36589322	Optic neuropathies post-Covid 19 - review	Abdul-Salam State SE, Sfredel V, Mocanu CL, Albu CV, Bălășoiu AT.	Rom J Ophthalmol. 2022 Oct-Dec;66(4):289-298. doi: 10.22336/rjo.2022.54.	Abdul-Salam State SE	Rom J Ophthalmol	2022	2023-01-02	PMC9773110		10.22336/rjo.2022.54
36592340	Cryptococcal Meningitis in a Mexican Neurological Center	Cárdenas G, Vargas-García LF, Adames-Espinal H, Soto-Hernández JL, Castañón-Olivares LR.	Neurologist. 2023 Jul 1;28(4):237-243. doi: 10.1097/NRL.0000000000000482.	Cárdenas G	Neurologist	2023	2023-01-02			10.1097/NRL.0000000000000482
36587999	Long-Term Evaluation of Spinal Cord Stimulation in Patients With Painful Diabetic Polyneuropathy: An Eight-to-Ten-Year Prospective Cohort Study	Zuidema X, van Daal E, van Geel I, de Geus TJ, van Kuijk SMJ, de Galan BE, de Meij N, Van Zundert J.	Neuromodulation. 2023 Jul;26(5):1074-1080. doi: 10.1016/j.neurom.2022.12.003. Epub 2022 Dec 31.	Zuidema X	Neuromodulation	2023	2023-01-01			10.1016/j.neurom.2022.12.003
36579750	Histone deacetylase 5-induced deficiency of signal transducer and activator of transcription-3 acetylation contributes to spinal astrocytes degeneration in painful diabetic neuropathy	Fan T, Yu Y, Chen YL, Gu P, Wong S, Xia ZY, Liu JA, Cheung CW.	Glia. 2023 Apr;71(4):1099-1119. doi: 10.1002/glia.24328. Epub 2022 Dec 29.	Fan T	Glia	2023	2022-12-29			10.1002/glia.24328
36574244	Types and Concentrations of Blood-Based Biomarkers in Adults With Peripheral Neuropathies: A Systematic Review and Meta-analysis	Fundaun J, Kolski M, Molina-Álvarez M, Baskozos G, Schmid AB.	JAMA Netw Open. 2022 Dec 1;5(12):e2248593. doi: 10.1001/jamanetworkopen.2022.48593.	Fundaun J	JAMA Netw Open	2022	2022-12-27	PMC9857490		10.1001/jamanetworkopen.2022.48593
36549431	Detailed organisation of the human midbrain periaqueductal grey revealed using ultra-high field magnetic resonance imaging	Tinoco Mendoza FA, Hughes TES, Robertson RV, Crawford LS, Meylakh N, Macey PM, Macefield VG, Keay KA, Henderson LA.	Neuroimage. 2023 Feb 1;266:119828. doi: 10.1016/j.neuroimage.2022.119828. Epub 2022 Dec 20.	Tinoco Mendoza FA	Neuroimage	2023	2022-12-22			10.1016/j.neuroimage.2022.119828
36529848	Gabapentinoids for Pain: A Review of Published Comparative Effectiveness Trials and Data Submitted to the FDA for Approval	Williams CD, Al-Jammali Z, Herink MC.	Drugs. 2023 Jan;83(1):37-53. doi: 10.1007/s40265-022-01810-3. Epub 2022 Dec 18.	Williams CD	Drugs	2023	2022-12-18			10.1007/s40265-022-01810-3
36518050	A clinical prediction of skin to subarachnoid space depth in parturients undergoing caesarean delivery in a Nigerian population	Olateju SO, Adetoye AO, Aaron OI, Ameye SA, Oria AI, Olomu PN, Adeniyi OA, Faponle AF.	J Obstet Gynaecol. 2022 Nov;42(8):3522-3526. doi: 10.1080/01443615.2022.2151348. Epub 2022 Dec 14.	Olateju SO	J Obstet Gynaecol	2022	2022-12-15			10.1080/01443615.2022.2151348
36510322	Higher fasting blood glucose worsens knee symptoms in patients with radiographic knee osteoarthritis and comorbid central sensitization: an Iwaki cohort study	Chiba D, Ohyama T, Sasaki E, Daimon M, Nakaji S, Ishibashi Y.	Arthritis Res Ther. 2022 Dec 13;24(1):269. doi: 10.1186/s13075-022-02951-2.	Chiba D	Arthritis Res Ther	2022	2022-12-12	PMC9745982		10.1186/s13075-022-02951-2
36475288	The associations of psychological symptoms and cognitive patterns with pain and pain sensitization in people with hand osteoarthritis	Mulrooney E, Neogi T, Dagfinrud H, Hammer HB, Pettersen PS, Gaarden TL, Engedal K, Kvien TK, Magnusson K, Haugen IK.	Osteoarthr Cartil Open. 2022 May 6;4(2):100267. doi: 10.1016/j.ocarto.2022.100267. eCollection 2022 Jun.	Mulrooney E	Osteoarthr Cartil Open	2022	2022-12-07	PMC9718141		10.1016/j.ocarto.2022.100267
36460518	Effect of intrathecal NIS-lncRNA antisense oligonucleotides on neuropathic pain caused by nerve trauma, chemotherapy, or diabetes mellitus	Wen CH, Berkman T, Li X, Du S, Govindarajalu G, Zhang H, Bekker A, Davidson S, Tao YX.	Br J Anaesth. 2023 Feb;130(2):202-216. doi: 10.1016/j.bja.2022.09.027. Epub 2022 Nov 24.	Wen CH	Br J Anaesth	2023	2022-12-02	PMC9997083		10.1016/j.bja.2022.09.027
36442785	Effect of Body Mass Index on Paddle Lead Spinal Cord Stimulator Safety Implantation for Chronic Pain Management	Sommer TW, Ivankovic S, McCall TD.	World Neurosurg. 2023 Feb;170:e712-e715. doi: 10.1016/j.wneu.2022.11.101. Epub 2022 Nov 25.	Sommer TW	World Neurosurg	2023	2022-11-28			10.1016/j.wneu.2022.11.101
36430576	Relationship between the Responsiveness of Amyloid β Protein to Platelet Activation by TRAP Stimulation and Brain Atrophy in Patients with Diabetes Mellitus	Hori T, Mizutani D, Onuma T, Okada Y, Kojima K, Doi T, Enomoto Y, Iida H, Ogura S, Sakurai T, Iwama T, Kozawa O, Tokuda H.	Int J Mol Sci. 2022 Nov 15;23(22):14100. doi: 10.3390/ijms232214100.	Hori T	Int J Mol Sci	2022	2022-11-26	PMC9697742		10.3390/ijms232214100
36410809	Understanding the clinical profile of patients with frozen shoulder: a longitudinal multicentre observational study	Mertens MG, Meeus M, Noten S, Verborgt O, Fransen E, Lluch Girbés E, Aguilar Rodríguez M, Navarro-Ledesma S, Fernandez-Sanchez M, Luque-Suarez A, Struyf F, Dueñas L.	BMJ Open. 2022 Nov 21;12(11):e056563. doi: 10.1136/bmjopen-2021-056563.	Mertens MG	BMJ Open	2022	2022-11-21	PMC9680192		10.1136/bmjopen-2021-056563
36384109	Trigeminal afferents sense locomotion-related meningeal deformations	Blaeser AS, Sugden AU, Zhao J, Carneiro-Nascimento S, Shipley FB, Carrié H, Andermann ML, Levy D.	Cell Rep. 2022 Nov 15;41(7):111648. doi: 10.1016/j.celrep.2022.111648.	Blaeser AS	Cell Rep	2022	2022-11-17	PMC9713852	NIHMS1850763	10.1016/j.celrep.2022.111648
36378701	STATE OF AUTONOMIC REGULATION AND CEREBROVASCULAR REACTIVITY IN PATIENTS WITH HEADACHE WITH ARTERIAL HYPERTENSION	Stoyanov AN, Kalashnikov VI, Vastyanov RS, Pulyk AR, Son AS, Kolesnik OO.	Wiad Lek. 2022;75(9 pt 2):2233-2237. doi: 10.36740/WLek202209210.	Stoyanov AN	Wiad Lek	2022	2022-11-15			10.36740/WLek202209210
36379311	Perlecan: Roles in osteoarthritis and potential treating target	Zhao XX, Xie WQ, Xiao WF, Li HZ, Naranmandakh S, Bruyere O, Reginster JY, Li YS.	Life Sci. 2023 Jan 1;312:121190. doi: 10.1016/j.lfs.2022.121190. Epub 2022 Nov 12.	Zhao XX	Life Sci	2023	2022-11-15			10.1016/j.lfs.2022.121190
36330600	Interaction of chronic pain, obesity and time of day on cortisol in female human adolescents	Raff H, Phillips J, Simpson P, Weisman SJ, Hainsworth KR.	Stress. 2022 Jan;25(1):331-336. doi: 10.1080/10253890.2022.2142778.	Raff H	Stress	2022	2022-11-04			10.1080/10253890.2022.2142778
36324347	A Complex Case of Aspergillus Infection of the Brain and Its Future Medical Implications	Janardan A, Prokhoda P, Razzak AN, Jethwa T, Paudel HR.	Cureus. 2022 Sep 29;14(9):e29756. doi: 10.7759/cureus.29756. eCollection 2022 Sep.	Janardan A	Cureus	2022	2022-11-03	PMC9617596		10.7759/cureus.29756
36316648	Predictors of response to anti-CGRP monoclonal antibodies: a 24-week, multicenter, prospective study on 864 migraine patients	Barbanti P, Egeo G, Aurilia C, Altamura C, d'Onofrio F, Finocchi C, Albanese M, Aguggia M, Rao R, Zucco M, Frediani F, Filippi M, Messina R, Cevoli S, Carnevale A, Fiorentini G, Messina S, Bono F, Torelli P, Proietti S, Bonassi S, Vernieri F; Italian Migraine Registry study group.	J Headache Pain. 2022 Nov 1;23(1):138. doi: 10.1186/s10194-022-01498-6.	Barbanti P	J Headache Pain	2022	2022-11-01	PMC9623966		10.1186/s10194-022-01498-6
36311537	Recent updates in the treatment of diabetic polyneuropathy	Fan Q, Gordon Smith A.	Fac Rev. 2022 Oct 18;11:30. doi: 10.12703/r/11-30. eCollection 2022.	Fan Q	Fac Rev	2022	2022-10-31	PMC9586156		10.12703/r/11-30
36300739	Spinal cord stimulator for the treatment of ischemic pain-Burger's disease and Raynaud's disease: A report of two cases and literature review	Ertilav E, Aydın ON.	Agri. 2022 Oct;34(4):316-321. doi: 10.14744/agri.2020.29053.	Ertilav E	Agri	2022	2022-10-27			10.14744/agri.2020.29053
36297581	Guanfacine Normalizes the Overexpression of Presynaptic α-2A Adrenoceptor Signaling and Ameliorates Neuropathic Pain in a Chronic Animal Model of Type 1 Diabetes	Munawar N, Nader J, Khadadah NH, Al Madhoun A, Al-Ali W, Varghese LA, Masocha W, Al-Mulla F, Bitar MS.	Pharmaceutics. 2022 Oct 10;14(10):2146. doi: 10.3390/pharmaceutics14102146.	Munawar N	Pharmaceutics	2022	2022-10-27	PMC9609777		10.3390/pharmaceutics14102146
33428370	Florida Controlled Substance Prescribing	Dydyk AM, Sizemore DC, Fariba KA, Sanghavi DK, Porter BR.	2022 Oct 26. In: StatPearls [Internet]. Treasure Island (FL): StatPearls Publishing; 2025 Jan–.	Dydyk AMSizemore DCFariba KASanghavi DKPorter BR	StatPearls	2025	2022-10-26
36268400	Idiopathic unilateral third nerve palsy with pupillary sparring in 10-year-old child -a case report	Khan QA, Adnan S, Ahmad N, Mumtaz H, Verma R, Shahi A, Shahi A, Iram S, Baqi A.	Ann Med Surg (Lond). 2022 Sep 16;82:104723. doi: 10.1016/j.amsu.2022.104723. eCollection 2022 Oct.	Khan QA	Ann Med Surg (Lond)	2022	2022-10-21	PMC9577865		10.1016/j.amsu.2022.104723
36263330	Erdheim-Chester disease: Typical radiologic findings of a multisystemic disease	Peixoto A, Martins G, Leitão J.	Radiol Case Rep. 2022 Oct 11;17(12):4859-4867. doi: 10.1016/j.radcr.2022.08.097. eCollection 2022 Dec.	Peixoto A	Radiol Case Rep	2022	2022-10-20	PMC9574597		10.1016/j.radcr.2022.08.097
36258869	Diagnostic value and prognostic significance of MRI findings in sudden sensorineural hearing loss	Todic J, Guinand N, Lenoir V, Senn P, Becker M.	Laryngoscope Investig Otolaryngol. 2022 Sep 15;7(5):1575-1583. doi: 10.1002/lio2.922. eCollection 2022 Oct.	Todic J	Laryngoscope Investig Otolaryngol	2022	2022-10-19	PMC9575048		10.1002/lio2.922
36228888	Mode of action of astrocytes in pain: From the spinal cord to the brain	Chen YL, Feng XL, Cheung CW, Liu JA.	Prog Neurobiol. 2022 Dec;219:102365. doi: 10.1016/j.pneurobio.2022.102365. Epub 2022 Oct 10.	Chen YL	Prog Neurobiol	2022	2022-10-13			10.1016/j.pneurobio.2022.102365
36220867	Integrative multiomic analyses of dorsal root ganglia in diabetic neuropathic pain using proteomics, phospho-proteomics, and metabolomics	Doty M, Yun S, Wang Y, Hu M, Cassidy M, Hall B, Kulkarni AB.	Sci Rep. 2022 Oct 11;12(1):17012. doi: 10.1038/s41598-022-21394-y.	Doty M	Sci Rep	2022	2022-10-11	PMC9553906		10.1038/s41598-022-21394-y
36201901	Transcutaneous vagus nerve stimulation - A brief introduction and overview	Hilz MJ.	Auton Neurosci. 2022 Dec;243:103038. doi: 10.1016/j.autneu.2022.103038. Epub 2022 Sep 27.	Hilz MJ	Auton Neurosci	2022	2022-10-06			10.1016/j.autneu.2022.103038
36201637	ZFTA::RELA fusion in a distinct liposarcoma morphologically overlapping with chondroid lipoma	Sumida S, Toki SI, Mori T, Satomi K, Takao S, Nobusawa S, Kakimoto T, Nakagawa S, Ryo E, Matsushita Y, Ichimura K, Nishisho T, Bando Y, Yoshida A.	Genes Chromosomes Cancer. 2023 Feb;62(2):101-106. doi: 10.1002/gcc.23098. Epub 2022 Oct 19.	Sumida S	Genes Chromosomes Cancer	2023	2022-10-06			10.1002/gcc.23098
36174874	Treadmill exercise training alleviates diabetes-induced depressive-like behavior and cognitive impairment by improving hippocampal CA1 neurons injury in db/db mice	Zhou Z, Wang M, Huang C, Li Y, Gao L, Zhu Y, Ying C, Zhou X.	Brain Res Bull. 2022 Nov;190:84-96. doi: 10.1016/j.brainresbull.2022.09.018. Epub 2022 Sep 26.	Zhou Z	Brain Res Bull	2022	2022-09-29			10.1016/j.brainresbull.2022.09.018
36148823	Electroencephalography functional connectivity-A biomarker for painful polyneuropathy	Topaz LS, Frid A, Granovsky Y, Zubidat R, Crystal S, Buxbaum C, Bosak N, Hadad R, Domany E, Alon T, Meir Yalon L, Shor M, Khamaisi M, Hochberg I, Yarovinsky N, Volkovich Z, Bennett DL, Yarnitsky D.	Eur J Neurol. 2023 Jan;30(1):204-214. doi: 10.1111/ene.15575. Epub 2022 Oct 26.	Topaz LS	Eur J Neurol	2023	2022-09-23	PMC10092565		10.1111/ene.15575
36128820	[Surgical Site Infection in Spine and Spinal Cord Surgery]	Takeshima Y, Nakase H.	No Shinkei Geka. 2022 Sep;50(5):1044-1052. doi: 10.11477/mf.1436204664.	Takeshima Y	No Shinkei Geka	2022	2022-09-21			10.11477/mf.1436204664
36120430	PRDX6: A protein bridging S-palmitoylation and diabetic neuropathy	Cao Y, Wang W, Zhan X, Zhang Y.	Front Endocrinol (Lausanne). 2022 Sep 2;13:992875. doi: 10.3389/fendo.2022.992875. eCollection 2022.	Cao Y	Front Endocrinol (Lausanne)	2022	2022-09-19	PMC9478578		10.3389/fendo.2022.992875
36119028	Immune-inflammatory and hypothalamic-pituitary-adrenal axis biomarkers are altered in patients with non-specific low back pain: A systematic review	Sanabria-Mazo JP, Colomer-Carbonell A, Carmona-Cervelló M, Feliu-Soler A, Borràs X, Grasa M, Esteve M, Maes M, Edo S, Sanz A, Luciano JV.	Front Immunol. 2022 Sep 2;13:945513. doi: 10.3389/fimmu.2022.945513. eCollection 2022.	Sanabria-Mazo JP	Front Immunol	2022	2022-09-19	PMC9478440		10.3389/fimmu.2022.945513
36076668	Temporal Lobe Encephalocele with Epilepsy in A Young Female: An Atypical Presentation of Idiopathic Intracranial Hypertension	Thottiyil JJ, Prasad A, Dutta DJ, Anand R, N S Panikar SA, Nadarajah J, George S.	Neurol India. 2022 Jul-Aug;70(4):1618-1621. doi: 10.4103/0028-3886.355157.	Thottiyil JJ	Neurol India	2022	2022-09-09			10.4103/0028-3886.355157
36074473	Changes in Opioid Prescriptions and Potential Misuse and Substance Use Disorders Among Childhood Cancer Survivors Following the 2016 Opioid Prescribing Guideline	Hu X, Brock KE, Effinger KE, Zhang B, Graetz I, Lipscomb J, Ji X.	JAMA Oncol. 2022 Nov 1;8(11):1658-1662. doi: 10.1001/jamaoncol.2022.3744.	Hu X	JAMA Oncol	2022	2022-09-08	PMC9459898		10.1001/jamaoncol.2022.3744
36069972	Brain activity changes associated with pain perception variability	Crawford L, Mills E, Meylakh N, Macey PM, Macefield VG, Henderson LA.	Cereb Cortex. 2023 Mar 21;33(7):4145-4155. doi: 10.1093/cercor/bhac332.	Crawford L	Cereb Cortex	2023	2022-09-07			10.1093/cercor/bhac332
36059340	Abdominal Pain Followed by Altered Mental Status: A Rare Presentation of Guillain Barré Syndrome	Shekhar S, Harisingani A, Gupta N.	Cureus. 2022 Aug 1;14(8):e27550. doi: 10.7759/cureus.27550. eCollection 2022 Aug.	Shekhar S	Cureus	2022	2022-09-05	PMC9428939		10.7759/cureus.27550
36028570	A circuit from lateral septum neurotensin neurons to tuberal nucleus controls hedonic feeding	Chen Z, Chen G, Zhong J, Jiang S, Lai S, Xu H, Deng X, Li F, Lu S, Zhou K, Li C, Liu Z, Zhang X, Zhu Y.	Mol Psychiatry. 2022 Dec;27(12):4843-4860. doi: 10.1038/s41380-022-01742-0. Epub 2022 Aug 26.	Chen Z	Mol Psychiatry	2022	2022-08-26	PMC9763109		10.1038/s41380-022-01742-0
35933167	Associations Between Sleep Health and Amygdala Reactivity to Negative Facial Expressions in the UK Biobank Cohort	Schiel JE, Tamm S, Holub F, Petri R, Dashti HS, Domschke K, Feige B, Lane JM, Riemann D, Rutter MK, Saxena R, Tahmasian M, Wang H, Kyle SD, Spiegelhalder K.	Biol Psychiatry. 2022 Nov 1;92(9):693-700. doi: 10.1016/j.biopsych.2022.05.023. Epub 2022 May 27.	Schiel JE	Biol Psychiatry	2022	2022-08-06			10.1016/j.biopsych.2022.05.023
35910691	Central Nervous System Xanthoma Disseminatum: Response to 2CdA in an Adolescent	DeMoss P, Tang N, Yeom K, Chiang A, Marqueling AL, Jeng MR.	Case Rep Pediatr. 2022 Jul 22;2022:9906668. doi: 10.1155/2022/9906668. eCollection 2022.	DeMoss P	Case Rep Pediatr	2022	2022-08-01	PMC9337940		10.1155/2022/9906668
35906253	Thalamic volumetric abnormalities in type 1 diabetes mellitus and 'peripheral' neuropathy	Novo JL, Ruas JJ, Ferreira LM, Carvalho D, Barbosa M, Brandão S, de Bastos-Leite AJ.	Sci Rep. 2022 Jul 29;12(1):13053. doi: 10.1038/s41598-022-16699-x.	Novo JL	Sci Rep	2022	2022-07-29	PMC9338092		10.1038/s41598-022-16699-x
35900294	Fatty Acid Amide Hydrolase: An Integrative Clinical Perspective	Santoso AD, De Ridder D.	Cannabis Cannabinoid Res. 2023 Feb;8(1):56-76. doi: 10.1089/can.2021.0237. Epub 2022 Jul 27.	Santoso AD	Cannabis Cannabinoid Res	2023	2022-07-28			10.1089/can.2021.0237
35888162	Pathogenesis of Distal Symmetrical Polyneuropathy in Diabetes	Smith S, Normahani P, Lane T, Hohenschurz-Schmidt D, Oliver N, Davies AH.	Life (Basel). 2022 Jul 19;12(7):1074. doi: 10.3390/life12071074.	Smith S	Life (Basel)	2022	2022-07-27	PMC9319251		10.3390/life12071074
35872251	Irisin: A promising treatment for neurodegenerative diseases	Qi JY, Yang LK, Wang XS, Wang M, Li XB, Feng B, Wu YM, Zhang K, Liu SB.	Neuroscience. 2022 Aug 21;498:289-299. doi: 10.1016/j.neuroscience.2022.07.018. Epub 2022 Jul 21.	Qi JY	Neuroscience	2022	2022-07-25			10.1016/j.neuroscience.2022.07.018
35871122	Health Care Resource Utilization of High-Frequency Spinal Cord Stimulation for Treatment of Chronic Refractory Low Back Pain	Rajkumar S, Yang LZ, Venkatraman V, Charalambous L, Parente B, Lee HJ, Lad SP.	Neuromodulation. 2023 Jan;26(1):115-123. doi: 10.1016/j.neurom.2022.03.013. Epub 2022 Jul 21.	Rajkumar S	Neuromodulation	2023	2022-07-23			10.1016/j.neurom.2022.03.013
35865834	COVID-19 and the alarming rise of "black fungus" (mucormycosis) infection	Khajotia R.	Pan Afr Med J. 2022 Apr 20;41:318. doi: 10.11604/pamj.2022.41.318.30147. eCollection 2022.	Khajotia R	Pan Afr Med J	2022	2022-07-22	PMC9269047		10.11604/pamj.2022.41.318.30147
35855978	Letters to the editor: Nicotinic acetylcholine receptor ligands as potential targets for managing neuropathic pain induced by diabetic peripheral neuropathy	Westlake S, Jones M, Sharma KD, Xie JY.	eNeurologicalSci. 2022 Jul 2;28:100416. doi: 10.1016/j.ensci.2022.100416. eCollection 2022 Sep.	Westlake S	eNeurologicalSci	2022	2022-07-20	PMC9287153		10.1016/j.ensci.2022.100416
35852551	Resolvin D5 disrupts anxious- and depressive-like behaviors in a type 1 diabetes mellitus animal model	Leão FF, Waltrick APF, Verri WA Jr, da Cunha JM, Zanoveli JM.	Naunyn Schmiedebergs Arch Pharmacol. 2022 Oct;395(10):1269-1282. doi: 10.1007/s00210-022-02274-8. Epub 2022 Jul 19.	Leão FF	Naunyn Schmiedebergs Arch Pharmacol	2022	2022-07-19			10.1007/s00210-022-02274-8
35848812	Spinal transient ischemic attack: Rare and treatable cause of transient weakness with radicular pain	İlgen Uslu F, Uysal H.	Agri. 2022 Apr;34(2):139-144. doi: 10.14744/agri.2020.68889.	İlgen Uslu F	Agri	2022	2022-07-18			10.14744/agri.2020.68889
35842302	Central neuronal transmission in response to tonic cold pain is modulated in people with type 1 diabetes and severe polyneuropathy	Mark EB, Liao D, Nedergaard RB, Hansen TM, Drewes AM, Brock C.	J Diabetes Complications. 2022 Aug;36(8):108263. doi: 10.1016/j.jdiacomp.2022.108263. Epub 2022 Jul 12.	Mark EB	J Diabetes Complications	2022	2022-07-16			10.1016/j.jdiacomp.2022.108263
35816263	Thalamocortical bistable switch as a theoretical model of fibromyalgia pathogenesis inferred from a literature survey	Demori I, Giordano G, Mucci V, Losacco S, Marinelli L, Massobrio P, Blanchini F, Burlando B.	J Comput Neurosci. 2022 Nov;50(4):471-484. doi: 10.1007/s10827-022-00826-8. Epub 2022 Jul 11.	Demori I	J Comput Neurosci	2022	2022-07-11	PMC9666334		10.1007/s10827-022-00826-8
35802068	Body composition does not influence conditioned pain modulation and exercise-induced hyperalgesia in healthy males and females	Peterson JA, Lohman C, Larson RD, Bemben MG, Black CD.	Eur J Pain. 2022 Sep;26(8):1800-1810. doi: 10.1002/ejp.2005. Epub 2022 Jul 19.	Peterson JA	Eur J Pain	2022	2022-07-08			10.1002/ejp.2005
35799894	CXCR4/CX43 Regulate Diabetic Neuropathic Pain via Intercellular Interactions between Activated Neurons and Dysfunctional Astrocytes during Late Phase of Diabetes in Rats and the Effects of Antioxidant N-Acetyl-L-Cysteine	Zhu D, Fan T, Chen Y, Huo X, Li Y, Liu D, Cai Y, Cheung CW, Tang J, Cui J, Xia Z.	Oxid Med Cell Longev. 2022 Jun 28;2022:8547563. doi: 10.1155/2022/8547563. eCollection 2022.	Zhu D	Oxid Med Cell Longev	2022	2022-07-08	PMC9256426		10.1155/2022/8547563
35796387	Plasticity of the spinal glymphatic system in male SD rats with painful diabetic neuropathy induced by type 2 diabetes mellitus	Wang GQ, Wang FX, He YN, Lin JY.	J Neurosci Res. 2022 Oct;100(10):1908-1920. doi: 10.1002/jnr.25104. Epub 2022 Jul 7.	Wang GQ	J Neurosci Res	2022	2022-07-07	PMC9541551		10.1002/jnr.25104
35754083	Validity of the Central Sensitization Inventory (CSI) through Rasch analysis in patients with knee osteoarthritis	Roby NU, Packham TL, MacDermid JC, Carlesso LC.	Clin Rheumatol. 2022 Oct;41(10):3159-3168. doi: 10.1007/s10067-022-06248-2. Epub 2022 Jun 27.	Roby NU	Clin Rheumatol	2022	2022-06-26			10.1007/s10067-022-06248-2
35752415	Regional hypothalamic, amygdala, and midbrain periaqueductal gray matter recruitment during acute pain in awake humans: A 7-Tesla functional magnetic resonance imaging study	Robertson RV, Crawford LS, Meylakh N, Macey PM, Macefield VG, Keay KA, Henderson LA.	Neuroimage. 2022 Oct 1;259:119408. doi: 10.1016/j.neuroimage.2022.119408. Epub 2022 Jun 23.	Robertson RV	Neuroimage	2022	2022-06-25			10.1016/j.neuroimage.2022.119408
35731374	LncRNA-UC.25 + shRNA Alleviates P2Y(14) Receptor-Mediated Diabetic Neuropathic Pain via STAT1	Wu B, Zhou C, Xiao Z, Tang G, Guo H, Hu Z, Hu Q, Peng H, Pi L, Zhang Z, Wang M, Peng T, Huang J, Liang S, Li G.	Mol Neurobiol. 2022 Sep;59(9):5504-5515. doi: 10.1007/s12035-022-02925-0. Epub 2022 Jun 22.	Wu B	Mol Neurobiol	2022	2022-06-22			10.1007/s12035-022-02925-0
35716771	Risk Factors for Abdominal Pain-Related Disorders of Gut-Brain Interaction in Adults and Children: A Systematic Review	Zia JK, Lenhart A, Yang PL, Heitkemper MM, Baker J, Keefer L, Saps M, Cuff C, Hungria G, Videlock EJ, Chang L.	Gastroenterology. 2022 Oct;163(4):995-1023.e3. doi: 10.1053/j.gastro.2022.06.028. Epub 2022 Jun 16.	Zia JK	Gastroenterology	2022	2022-06-18	PMC9509486	NIHMS1835661	10.1053/j.gastro.2022.06.028
35690512	Prevalence of Staphylococcus aureus Colonization in Spinal Cord Stimulator Surgical Procedures	Provenzano DA, Keith AD, Kilgore JS.	Neuromodulation. 2023 Jul;26(5):1089-1094. doi: 10.1016/j.neurom.2022.04.048. Epub 2022 Jun 9.	Provenzano DA	Neuromodulation	2023	2022-06-11			10.1016/j.neurom.2022.04.048
35675221	Dietary PUFAs and Exercise Dynamic Actions on Endocannabinoids in Brain: Consequences for Neural Plasticity and Neuroinflammation	Park Y, Watkins BA.	Adv Nutr. 2022 Oct 2;13(5):1989-2001. doi: 10.1093/advances/nmac064.	Park Y	Adv Nutr	2022	2022-06-08	PMC9526838		10.1093/advances/nmac064
35655729	Attenuation of Some Inflammatory Markers by Endurance Training in the Spinal Cord of Rats with Diabetic Neuropathic Pain	Habibi A, Taheri A, Habibi S.	Contrast Media Mol Imaging. 2022 May 18;2022:6551358. doi: 10.1155/2022/6551358. eCollection 2022.	Habibi A	Contrast Media Mol Imaging	2022	2022-06-03	PMC9132667		10.1155/2022/6551358
35646513	Cellular and Molecular Machinery of Neuropathic Pain: an Emerging Insight	Ameenudeen S, Kashif M, Banerjee S, Srinivasan H, Pandurangan AK, Waseem M.	Curr Pharmacol Rep. 2022;8(4):227-235. doi: 10.1007/s40495-022-00294-9. Epub 2022 May 23.	Ameenudeen S	Curr Pharmacol Rep	2022	2022-06-01	PMC9125010		10.1007/s40495-022-00294-9
35646150	The Effect of Yiqi Huoxue Tongluo Decoction on Spinal Cord Microglia Activation and ASK1-MKK3-p38 Signal Pathway in Rats with Diabetic Neuropathic Pain	Wang F, Tang H, Ma J, Cheng L, Lin Y, Zhao J, Shen G, Fang Z, Jiang A.	Evid Based Complement Alternat Med. 2022 May 19;2022:2408265. doi: 10.1155/2022/2408265. eCollection 2022.	Wang F	Evid Based Complement Alternat Med	2022	2022-06-01	PMC9135525		10.1155/2022/2408265
35628201	Roles of the Unsaturated Fatty Acid Docosahexaenoic Acid in the Central Nervous System: Molecular and Cellular Insights	Petermann AB, Reyna-Jeldes M, Ortega L, Coddou C, Yévenes GE.	Int J Mol Sci. 2022 May 12;23(10):5390. doi: 10.3390/ijms23105390.	Petermann AB	Int J Mol Sci	2022	2022-05-28	PMC9141004		10.3390/ijms23105390
35593945	Alteration in peritoneal cells with the chemokine CX3CL1 reverses age-associated impairment of recognition memory	Takei Y, Amagase Y, Iida K, Sagawa T, Goto A, Kambayashi R, Izumi-Nakaseko H, Matsumoto A, Kawai S, Sugiyama A, Takada T, Hirasawa A.	Geroscience. 2022 Aug;44(4):2305-2318. doi: 10.1007/s11357-022-00579-3. Epub 2022 May 20.	Takei Y	Geroscience	2022	2022-05-20	PMC9616991		10.1007/s11357-022-00579-3
35589963	TRPC5 deletion in the central amygdala antagonizes high-fat diet-induced obesity by increasing sympathetic innervation	Ma H, He C, Li L, Gao P, Lu Z, Hu Y, Wang L, Zhao Y, Cao T, Cui Y, Zheng H, Yang G, Yan Z, Liu D, Zhu Z.	Int J Obes (Lond). 2022 Aug;46(8):1544-1555. doi: 10.1038/s41366-022-01151-x. Epub 2022 May 20.	Ma H	Int J Obes (Lond)	2022	2022-05-19			10.1038/s41366-022-01151-x
35531701	[Tetrahydropalmatine alleviated diabetic neuropathic pain by inhibiting activation of microglia via p38 MAPK signaling pathway]	Cheng LZ, Zhou JM, Ma JL, Wang FJ, Cheng K, Chen Q, Yuan HL, Jiang AJ.	Zhongguo Zhong Yao Za Zhi. 2022 May;47(9):2533-2540. doi: 10.19540/j.cnki.cjcmm.20220119.702.	Cheng LZ	Zhongguo Zhong Yao Za Zhi	2022	2022-05-09			10.19540/j.cnki.cjcmm.20220119.702
35504570	Be in it for the Long Haul: A Commentary on Human Tissue Recovery Initiatives	Iadarola MJ, Sapio MR, Mannes AJ.	J Pain. 2022 Oct;23(10):1646-1650. doi: 10.1016/j.jpain.2022.04.009. Epub 2022 Apr 30.	Iadarola MJ	J Pain	2022	2022-05-03	PMC9560952	NIHMS1802907	10.1016/j.jpain.2022.04.009
35490385	[Anesthesia and perioperative considerations for patients with prior SARS-CoV-2 infection]	Balla B, Fülesdi B, Végh T.	Orv Hetil. 2022 May 1;163(18):695-701. doi: 10.1556/650.2022.32506. Print 2022 May 1.	Balla B	Orv Hetil	2022	2022-05-01			10.1556/650.2022.32506
35388223	Brain charts for the human lifespan	Bethlehem RAI, Seidlitz J, White SR, Vogel JW, Anderson KM, Adamson C, Adler S, Alexopoulos GS, Anagnostou E, Areces-Gonzalez A, Astle DE, Auyeung B, Ayub M, Bae J, Ball G, Baron-Cohen S, Beare R, Bedford SA, Benegal V, Beyer F, Blangero J, Blesa Cábez M, Boardman JP, Borzage M, Bosch-Bayard JF, Bourke N, Calhoun VD, Chakravarty MM, Chen C, Chertavian C, Chetelat G, Chong YS, Cole JH, Corvin A, C…	Nature. 2022 Apr;604(7906):525-533. doi: 10.1038/s41586-022-04554-y. Epub 2022 Apr 6.	Bethlehem RAI	Nature	2022	2022-04-07	PMC9021021		10.1038/s41586-022-04554-y
35383423	Gastrointestinal symptoms and the severity of COVID-19: Disorders of gut-brain interaction are an outcome	Ebrahim Nakhli R, Shanker A, Sarosiek I, Boschman J, Espino K, Sigaroodi S, Al Bayati I, Elhanafi S, Sadeghi A, Sarosiek J, Zuckerman MJ, Rezaie A, McCallum RW, Schmulson MJ, Bashashati A, Bashashati M.	Neurogastroenterol Motil. 2022 Sep;34(9):e14368. doi: 10.1111/nmo.14368. Epub 2022 Apr 5.	Ebrahim Nakhli R	Neurogastroenterol Motil	2022	2022-04-06	PMC9115309		10.1111/nmo.14368
35385898	The mechanism of action of pulsed radiofrequency in reducing pain: a narrative review	Park D, Chang MC.	J Yeungnam Med Sci. 2022 Jul;39(3):200-205. doi: 10.12701/jyms.2022.00101. Epub 2022 Apr 7.	Park D	J Yeungnam Med Sci	2022	2022-04-06	PMC9273139		10.12701/jyms.2022.00101
35372387	Case Report: A Neuro-Ophthalmological Assessment of Vision Loss in a Pediatric Case of McCune-Albright Syndrome	Lemme JD, Tucker-Bartley A, Drubach LA, Shah N, Romo L, Cay M, Voss S, Kwatra N, Kaban LB, Hassan AS, Boyce AM, Upadhyay J.	Front Med (Lausanne). 2022 Mar 15;9:857079. doi: 10.3389/fmed.2022.857079. eCollection 2022.	Lemme JD	Front Med (Lausanne)	2022	2022-04-04	PMC8964938		10.3389/fmed.2022.857079
35367127	Identifying Predictors for Early Percutaneous Spinal Cord Stimulator Explant at One and Two Years: A Retrospective Database Analysis	Hussain N, Boulos R, Malik TM, Abd-Elsayed A, Essandoh MK, Khan S, Nguyen A, Weaver TE.	Neuromodulation. 2023 Jan;26(1):124-130. doi: 10.1016/j.neurom.2022.01.021. Epub 2022 Mar 31.	Hussain N	Neuromodulation	2023	2022-04-03			10.1016/j.neurom.2022.01.021
35353768	Hypoxia-induced carbonic anhydrase mediated dorsal horn neuron activation and induction of neuropathic pain	Da Vitoria Lobo ME, Weir N, Hardowar L, Al Ojaimi Y, Madden R, Gibson A, Bestall SM, Hirashima M, Schaffer CB, Donaldson LF, Bates DO, Hulse RP.	Pain. 2022 Nov 1;163(11):2264-2279. doi: 10.1097/j.pain.0000000000002627. Epub 2022 Mar 29.	Da Vitoria Lobo ME	Pain	2022	2022-03-30	PMC9578530		10.1097/j.pain.0000000000002627
35314258	Impaired brain network architecture as neuroimaging evidence of pain in diabetic neuropathy	Chao CC, Hsieh PC, Janice Lin CH, Huang SL, Hsieh ST, Chiang MC.	Diabetes Res Clin Pract. 2022 Apr;186:109833. doi: 10.1016/j.diabres.2022.109833. Epub 2022 Mar 18.	Chao CC	Diabetes Res Clin Pract	2022	2022-03-22			10.1016/j.diabres.2022.109833
35306752	Evaluation of in vitro transdermal permeation, mass spectrometric imaging, and in vivo analgesic effects of pregabalin using a pluronic lecithin organogel formulation in mice	Nagao M, Tajima M, Sugiyama E, Shinouchi R, Shibata K, Yoshikawa M, Yamamoto T, Sato VH, Nobe K, Sato H.	Pharmacol Res Perspect. 2022 Apr;10(2):e00919. doi: 10.1002/prp2.919.	Nagao M	Pharmacol Res Perspect	2022	2022-03-20	PMC8934619		10.1002/prp2.919
35300407	Roles of the Neuron-Restrictive Silencer Factor in the Pathophysiological Process of the Central Nervous System	Su XJ, Shen BD, Wang K, Song QX, Yang X, Wu DS, Shen HX, Zhu C.	Front Cell Dev Biol. 2022 Mar 1;10:834620. doi: 10.3389/fcell.2022.834620. eCollection 2022.	Su XJ	Front Cell Dev Biol	2022	2022-03-18	PMC8921553		10.3389/fcell.2022.834620
35296423	Migraine, Brain Glucose Metabolism and the "Neuroenergetic" Hypothesis: A Scoping Review	Del Moro L, Rota E, Pirovano E, Rainero I.	J Pain. 2022 Aug;23(8):1294-1317. doi: 10.1016/j.jpain.2022.02.006. Epub 2022 Mar 14.	Del Moro L	J Pain	2022	2022-03-17			10.1016/j.jpain.2022.02.006
35295514	Simple Quantitative Sensory Testing Reveals Paradoxical Co-existence of Hypoesthesia and Hyperalgesia in Diabetes	Hansen LEM, Fjelsted CA, Olesen SS, Phillips AE, Faghih M, Wegeberg AM, Drewes AM, Brock C.	Front Pain Res (Lausanne). 2021 Jun 28;2:701172. doi: 10.3389/fpain.2021.701172. eCollection 2021.	Hansen LEM	Front Pain Res (Lausanne)	2021	2022-03-17	PMC8915693		10.3389/fpain.2021.701172
35257579	Discovery of (S)-1-((2',6-Bis(difluoromethyl)-[2,4'-bipyridin]-5-yl)oxy)-2,4-dimethylpentan-2-amine (BMS-986176/LX-9211): A Highly Selective, CNS Penetrable, and Orally Active Adaptor Protein-2 Associated Kinase 1 Inhibitor in Clinical Trials for the Treatment of Neuropathic Pain	Luo G, Chen L, Kostich WA, Hamman B, Allen J, Easton A, Bourin C, Gulianello M, Lippy J, Nara S, Maishal TK, Thiyagarajan K, Jalagam P, Pattipati SN, Dandapani K, Dokania M, Vattikundala P, Sharma V, Elavazhagan S, Verma MK, Das ML, Wagh S, Balakrishnan A, Johnson BM, Santone KS, Thalody G, Denton R, Saminathan H, Holenarsipur VK, Kumar A, Rao A, Putlur SP, Sarvasiddhi SK, Shankar G, Louis JV, Ra…	J Med Chem. 2022 Mar 24;65(6):4457-4480. doi: 10.1021/acs.jmedchem.1c02131. Epub 2022 Mar 8.	Luo G	J Med Chem	2022	2022-03-08			10.1021/acs.jmedchem.1c02131
35249923	Cerebral Tuberculoma with Mild Posterior Cervical Pain as the Main Symptom Despite Extensive Brain Lesions	Saitoh BY, Tateishi T, Yoshimura M, Suzuki SO, Isobe N, Iwaki T, Kira JI.	Intern Med. 2022 Oct 1;61(19):2941-2945. doi: 10.2169/internalmedicine.9020-21. Epub 2022 Mar 5.	Saitoh BY	Intern Med	2022	2022-03-07	PMC9593152		10.2169/internalmedicine.9020-21
35240228	Glucagon-like peptide-1 receptor agonist attenuates diabetic neuropathic pain via inhibition of NOD-like receptor protein 3 inflammasome in brain microglia	Zhang Q, Li Q, Liu S, Zheng H, Ji L, Yi N, Bao W, Zhu X, Sun W, Liu X, Zhang S, Zuo C, Li Y, Xiong Q, Lu B.	Diabetes Res Clin Pract. 2022 Apr;186:109806. doi: 10.1016/j.diabres.2022.109806. Epub 2022 Feb 28.	Zhang Q	Diabetes Res Clin Pract	2022	2022-03-03			10.1016/j.diabres.2022.109806
35234025	Exercise-mediated reinnervation of skeletal muscle in elderly people: An update	Coletti C, Acosta GF, Keslacy S, Coletti D.	Eur J Transl Myol. 2022 Feb 28;32(1):10416. doi: 10.4081/ejtm.2022.10416.	Coletti C	Eur J Transl Myol	2022	2022-03-02	PMC8992679		10.4081/ejtm.2022.10416
35227761	Mechanistic origin of partial agonism of tetrahydrocannabinol for cannabinoid receptors	Dutta S, Selvam B, Das A, Shukla D.	J Biol Chem. 2022 Apr;298(4):101764. doi: 10.1016/j.jbc.2022.101764. Epub 2022 Feb 26.	Dutta S	J Biol Chem	2022	2022-03-01	PMC8965160		10.1016/j.jbc.2022.101764
35225026	The Long-Term Efficacy Study of Multiple Allogeneic Canine Adipose Tissue-Derived Mesenchymal Stem Cells Transplantations Combined With Surgery in Four Dogs With Lumbosacral Spinal Cord Injury	Chen CC, Yang SF, Wang IK, Hsieh SY, Yu JX, Wu TL, Huong WJ, Su MH, Yang HL, Chang PC, Teng AC, Chia-Yi C, Liang SL.	Cell Transplant. 2022 Jan-Dec;31:9636897221081487. doi: 10.1177/09636897221081487.	Chen CC	Cell Transplant	2022	2022-02-28	PMC8894939		10.1177/09636897221081487
35215418	Dietary Omega-3 Polyunsaturated Fatty-Acid Supplementation Upregulates Protective Cellular Pathways in Patients with Type 2 Diabetes Exhibiting Improvement in Painful Diabetic Neuropathy	Durán AM, Beeson WL, Firek A, Cordero-MacIntyre Z, De León M.	Nutrients. 2022 Feb 11;14(4):761. doi: 10.3390/nu14040761.	Durán AM	Nutrients	2022	2022-02-26	PMC8876723		10.3390/nu14040761
35195543	Thinning of the Skull Base and Calvarial Thickness in Patients With Idiopathic Intracranial Hypertension	Barke M, Castro HM, Adesina OO, Chuang AZ, Do T, Patel RP, Richani K.	J Neuroophthalmol. 2022 Jun 1;42(2):192-198. doi: 10.1097/WNO.0000000000001504. Epub 2022 Feb 15.	Barke M	J Neuroophthalmol	2022	2022-02-23			10.1097/WNO.0000000000001504
35159280	Polypharmacological Approaches for CNS Diseases: Focus on Endocannabinoid Degradation Inhibition	Papa A, Pasquini S, Contri C, Gemma S, Campiani G, Butini S, Varani K, Vincenzi F.	Cells. 2022 Jan 29;11(3):471. doi: 10.3390/cells11030471.	Papa A	Cells	2022	2022-02-15	PMC8834510		10.3390/cells11030471
35152582	[Effect of electroacupuncture and pretreatment of electroacupuncture on pain sensitization and expression of P2X7R in spinal dorsal horn in rats with diabetic neuropathic pain]	Hu QQ, Ma YQ, Fei XY, Chen LH, Kang YR, Li X, Chen ZY, Jiang CL, Qu SY, Wang HZ, Jiang YL, Fang JQ, He XF.	Zhongguo Zhen Jiu. 2022 Feb 12;42(2):173-8. doi: 10.13703/j.0255-2930.20210208-k0004.	Hu QQ	Zhongguo Zhen Jiu	2022	2022-02-13			10.13703/j.0255-2930.20210208-k0004
35143525	Chronic pain precedes disrupted eating behavior in low-back pain patients	Lin Y, De Araujo I, Stanley G, Small D, Geha P.	PLoS One. 2022 Feb 10;17(2):e0263527. doi: 10.1371/journal.pone.0263527. eCollection 2022.	Lin Y	PLoS One	2022	2022-02-10	PMC8830732		10.1371/journal.pone.0263527
35067780	Wnt Signaling Pathways: A Role in Pain Processing	Tang Y, Chen Y, Liu R, Li W, Hua B, Bao Y.	Neuromolecular Med. 2022 Sep;24(3):233-249. doi: 10.1007/s12017-021-08700-z. Epub 2022 Jan 24.	Tang Y	Neuromolecular Med	2022	2022-01-24	PMC9402773		10.1007/s12017-021-08700-z
35063655	Diabetic neuropathy: Molecular approach a treatment opportunity	Méndez-Morales ST, Pérez-De Marcos JC, Rodríguez-Cortés O, Flores-Mejía R, Martínez-Venegas M, Sánchez-Vera Y, Tamay-Cach F, Lomeli-Gonzaléz J, Emilio Reyes A, Lehman-Mendoza R, Martínez-Arredondo HA, Vazquez-Dávila RA, Torres-Roldan JF, Correa-Basurto J, Arellano-Mendoza MG.	Vascul Pharmacol. 2022 Apr;143:106954. doi: 10.1016/j.vph.2022.106954. Epub 2022 Jan 19.	Méndez-Morales ST	Vascul Pharmacol	2022	2022-01-22			10.1016/j.vph.2022.106954
35047310	Malignant Otitis Externa in a 20-Year-Old Male Patient With Erdheim-Chester Disease: A Case Report	Alarimah YGS, Alanazi KAH, Alshammari NH, Fatani HA, Aldajani NF.	Cureus. 2021 Dec 18;13(12):e20498. doi: 10.7759/cureus.20498. eCollection 2021 Dec.	Alarimah YGS	Cureus	2021	2022-01-20	PMC8760005		10.7759/cureus.20498
35051950	Severe Intraoperative Hyperglycemia and Infectious Complications After Elective Brain Neurosurgical Procedures: Prospective Observational Study	Kulikov A, Krovko Y, Nikitin A, Shmigelsky A, Zagidullin T, Ershova O, Gadzhieva O, Bilotta F.	Anesth Analg. 2022 Nov 1;135(5):1082-1088. doi: 10.1213/ANE.0000000000005912. Epub 2022 Jan 20.	Kulikov A	Anesth Analg	2022	2022-01-20			10.1213/ANE.0000000000005912
35033014	Alterations in pain processing circuitries in episodic migraine	Mungoven TJ, Marciszewski KK, Macefield VG, Macey PM, Henderson LA, Meylakh N.	J Headache Pain. 2022 Jan 15;23(1):9. doi: 10.1186/s10194-021-01381-w.	Mungoven TJ	J Headache Pain	2022	2022-01-16	PMC8903545		10.1186/s10194-021-01381-w
35022948	Long non-coding RNA MSTRG.81401 short hairpin RNA relieves diabetic neuropathic pain and behaviors of depression by inhibiting P2X4 receptor expression in type 2 diabetic rats	Sun M, Zhang M, Yin H, Tu H, Wen Y, Wei X, Shen W, Huang R, Xiong W, Li G, Gao Y.	Purinergic Signal. 2023 Mar;19(1):123-133. doi: 10.1007/s11302-021-09828-0. Epub 2022 Jan 13.	Sun M	Purinergic Signal	2023	2022-01-13	PMC9984665		10.1007/s11302-021-09828-0
34992118	Study protocol for a randomised, double-blinded, placebo-controlled phase III trial examining the add-on efficacy, cost-utility and neurobiological effects of low-dose naltrexone (LDN) in patients with fibromyalgia (INNOVA study)	Colomer-Carbonell A, Sanabria-Mazo JP, Hernández-Negrín H, Borràs X, Suso-Ribera C, García-Palacios A, Muchart J, Munuera J, D'Amico F, Maes M, Younger JW, Feliu-Soler A, Rozadilla-Sacanell A, Luciano JV.	BMJ Open. 2022 Jan 6;12(1):e055351. doi: 10.1136/bmjopen-2021-055351.	Colomer-Carbonell A	BMJ Open	2022	2022-01-07	PMC8739052		10.1136/bmjopen-2021-055351
34942391	After me, the deluge: The intricacies of pulmonary surfactant	Kattner AA.	Biomed J. 2021 Dec;44(6):645-650. doi: 10.1016/j.bj.2021.12.003. Epub 2021 Dec 20.	Kattner AA	Biomed J	2021	2021-12-23	PMC8847826		10.1016/j.bj.2021.12.003
34929227	Neuroinflammatory remodeling of the anterior cingulate cortex as a key driver of mood disorders in gastrointestinal disease and disorders	Matisz CE, Gruber AJ.	Neurosci Biobehav Rev. 2022 Feb;133:104497. doi: 10.1016/j.neubiorev.2021.12.020. Epub 2021 Dec 17.	Matisz CE	Neurosci Biobehav Rev	2022	2021-12-20			10.1016/j.neubiorev.2021.12.020
34884757	Role of Nociceptin/Orphanin FQ-NOP Receptor System in the Regulation of Stress-Related Disorders	Ubaldi M, Cannella N, Borruto AM, Petrella M, Micioni Di Bonaventura MV, Soverchia L, Stopponi S, Weiss F, Cifani C, Ciccocioppo R.	Int J Mol Sci. 2021 Nov 30;22(23):12956. doi: 10.3390/ijms222312956.	Ubaldi M	Int J Mol Sci	2021	2021-12-10	PMC8657682		10.3390/ijms222312956
34879806	Role of Mechanoinsensitive Nociceptors in Painful Diabetic Peripheral Neuropathy	Nemenov MI, Singleton JR, Premkumar LS.	Curr Diabetes Rev. 2022;18(5):e081221198649. doi: 10.2174/1573399818666211208101555.	Nemenov MI	Curr Diabetes Rev	2022	2021-12-09			10.2174/1573399818666211208101555
34875422	The anticipatory response to stress and symptoms of depression and anxiety in early adulthood	McLaughlin C, Schutze R, Pennell C, Henley D, Robinson M, Straker L, Smith A.	Psychoneuroendocrinology. 2022 Feb;136:105605. doi: 10.1016/j.psyneuen.2021.105605. Epub 2021 Nov 24.	McLaughlin C	Psychoneuroendocrinology	2022	2021-12-07			10.1016/j.psyneuen.2021.105605
34861344	Fluorocitrate and neurotropin confer analgesic effects on neuropathic pain in diabetic rats via inhibition of astrocyte activation in the periaqueductal gray	Liu X, He J, Gao J, Xiao Z.	Neurosci Lett. 2022 Jan 18;768:136378. doi: 10.1016/j.neulet.2021.136378. Epub 2021 Nov 30.	Liu X	Neurosci Lett	2022	2021-12-03			10.1016/j.neulet.2021.136378
34855191	Presenting symptoms and endocrine dysfunction in Rathke cleft cysts - a two-centre experience	Dadej D, Skraba K, Matyjaszek-Matuszek B, Świrska J, Ruchała M, Ziemnicka K.	Endokrynol Pol. 2021;72(5):505-511. doi: 10.5603/EP.a2021.0091.	Dadej D	Endokrynol Pol	2021	2021-12-02			10.5603/EP.a2021.0091
34845813	Impact of biological sex on the outcomes of spinal cord stimulation in patients with chronic pain	Mekhail N, Costandi S, Saweris Y, Armanyous S, Chauhan G.	Pain Pract. 2022 Apr;22(4):432-439. doi: 10.1111/papr.13097. Epub 2021 Dec 9.	Mekhail N	Pain Pract	2022	2021-11-30			10.1111/papr.13097
34808748	[Clinical efficacy of spinal cord stimulation for the patients with diabetic foot]	Liu Y, Wang QS, Wan CF, Wang KP, Song T.	Zhonghua Yi Xue Za Zhi. 2021 Nov 23;101(43):3559-3563. doi: 10.3760/cma.j.cn112137-20210729-01685.	Liu Y	Zhonghua Yi Xue Za Zhi	2021	2021-11-22			10.3760/cma.j.cn112137-20210729-01685
34774584	Intraventricular insulin adjacent to the arcuate nucleus reduced the formalin-induced pain through dorsal raphe nucleus opioid receptors in the STZ-induced diabetic rats	Khaleghzadeh-Ahangar H, Khandan S, Khosravi S.	Behav Brain Res. 2022 Feb 10;418:113662. doi: 10.1016/j.bbr.2021.113662. Epub 2021 Nov 11.	Khaleghzadeh-Ahangar H	Behav Brain Res	2022	2021-11-14			10.1016/j.bbr.2021.113662
34774110	Multimodal cerebral imaging study on the effects of "Adjust Zang Dredge Meridian" electroacupuncture on cerebral central sensitization in PDPN patients: a study protocol for a sham-controlled, randomized trial	Li M, Yao L, Huang H, Zhang L, Zheng H, Wang G, Zhong Z, Ma S, Yu S, Wang H.	Trials. 2021 Nov 13;22(1):799. doi: 10.1186/s13063-021-05773-w.	Li M	Trials	2021	2021-11-14	PMC8590346		10.1186/s13063-021-05773-w
34729143	Neuropeptide Y: a potential theranostic biomarker for diabetic peripheral neuropathy in patients with type-2 diabetes	Cho NR, Yu Y, Oh CK, Ko DS, Myung K, Lee Y, Na HS, Kim YH.	Ther Adv Chronic Dis. 2021 Sep 8;12:20406223211041936. doi: 10.1177/20406223211041936. eCollection 2021.	Cho NR	Ther Adv Chronic Dis	2021	2021-11-03	PMC8438932		10.1177/20406223211041936
34730627	Fibromyalgia: A Review of Related Polymorphisms and Clinical Relevance	Janssen LP, Medeiros LF, Souza A, Silva JD.	An Acad Bras Cienc. 2021 Nov 1;93(suppl 4):e20210618. doi: 10.1590/0001-3765202120210618. eCollection 2021.	Janssen LP	An Acad Bras Cienc	2021	2021-11-03			10.1590/0001-3765202120210618
34716556	Neuroinflammation in Primary Cultures of the Rat Spinal Dorsal Horn Is Attenuated in the Presence of Adipose Tissue-Derived Medicinal Signalling Cells (AdMSCs) in a Co-cultivation Model	Leisengang S, Heilen LB, Klymiuk MC, Nürnberger F, Ott D, Wolf-Hofmann K, Gerstberger R, Rummel C, Schmidt MJ, Arnhold S, Roth J.	Mol Neurobiol. 2022 Jan;59(1):475-494. doi: 10.1007/s12035-021-02601-9. Epub 2021 Oct 30.	Leisengang S	Mol Neurobiol	2022	2021-10-30	PMC8786781		10.1007/s12035-021-02601-9
34712888	Role of hyperpolarization-activated cyclic nucleotide-gated ion channels in neuropathic pain: a proof-of-concept study of ivabradine in patients with chronic peripheral neuropathic pain	Bernard Healey SA, Scholtes I, Abrahams M, McNaughton PA, Menon DK, Lee MC.	Pain Rep. 2021 Oct 18;6(4):e967. doi: 10.1097/PR9.0000000000000967. eCollection 2021 Nov-Dec.	Bernard Healey SA	Pain Rep	2021	2021-10-29	PMC8547924		10.1097/PR9.0000000000000967
34697093	Brainstem Mechanisms of Pain Modulation: A within-Subjects 7T fMRI Study of Placebo Analgesic and Nocebo Hyperalgesic Responses	Crawford LS, Mills EP, Hanson T, Macey PM, Glarin R, Macefield VG, Keay KA, Henderson LA.	J Neurosci. 2021 Nov 24;41(47):9794-9806. doi: 10.1523/JNEUROSCI.0806-21.2021. Epub 2021 Oct 25.	Crawford LS	J Neurosci	2021	2021-10-26	PMC8612641		10.1523/JNEUROSCI.0806-21.2021
34685668	Loganin Ameliorates Painful Diabetic Neuropathy by Modulating Oxidative Stress, Inflammation and Insulin Sensitivity in Streptozotocin-Nicotinamide-Induced Diabetic Rats	Cheng YC, Chiu YM, Dai ZK, Wu BN.	Cells. 2021 Oct 8;10(10):2688. doi: 10.3390/cells10102688.	Cheng YC	Cells	2021	2021-10-23	PMC8534751		10.3390/cells10102688
34648635	Nonfunctioning Pituitary Microadenomas: Should Imaging Interval be Extended? A Large Single-center Cohort Study	Han AJ, Varlamov EV, Fleseriu M.	J Clin Endocrinol Metab. 2022 Feb 17;107(3):e1231-e1241. doi: 10.1210/clinem/dgab748.	Han AJ	J Clin Endocrinol Metab	2022	2021-10-14			10.1210/clinem/dgab748
34643606	Pancreatic Pain-Knowledge Gaps and Research Opportunities in Children and Adults: Summary of a National Institute of Diabetes and Digestive and Kidney Diseases Workshop	Uc A, Andersen DK, Apkarian AV, Bellin MD, Colloca L, Drewes AM, Dunbar EK, Forsmark CE, Goodman MT, Kapural L, Koob GF, Palermo TM, Pandol SJ, Pasricha P, Phillips AE, Piomelli D, Saloman JL, Schwarzenberg SJ, Singh VK, Sowa G, Strouse T, Treisman GJ, Windsor JA, Yadav D.	Pancreas. 2021 Aug 1;50(7):906-915. doi: 10.1097/MPA.0000000000001899.	Uc A	Pancreas	2021	2021-10-13	PMC10273134	NIHMS1881186	10.1097/MPA.0000000000001899
34637565	Cavernous sinus thrombosis followed by brain ischaemia in a type-1 diabetic patient: a persistent endodontic infection report	Pereira RS, Guerra RC, Hochuli-Vieira E, Alves FRF.	Aust Endod J. 2022 Dec;48(3):510-514. doi: 10.1111/aej.12579. Epub 2021 Oct 12.	Pereira RS	Aust Endod J	2022	2021-10-12			10.1111/aej.12579
34631222	Role of Matrix Metalloproteinases in Myelin Abnormalities and Mechanical Allodynia in Rodents with Diabetic Neuropathy	Deng X, Ma P, Wu M, Liao H, Song XJ.	Aging Dis. 2021 Oct 1;12(7):1808-1820. doi: 10.14336/AD.2021.0126. eCollection 2021 Oct.	Deng X	Aging Dis	2021	2021-10-11	PMC8460301		10.14336/AD.2021.0126
34629054	Understanding the link between obesity and headache- with focus on migraine and idiopathic intracranial hypertension	Westgate CSJ, Israelsen IME, Jensen RH, Eftekhari S.	J Headache Pain. 2021 Oct 10;22(1):123. doi: 10.1186/s10194-021-01337-0.	Westgate CSJ	J Headache Pain	2021	2021-10-11	PMC8504002		10.1186/s10194-021-01337-0
34621152	Magnetic Resonance Imaging as a Biomarker in Diabetic and HIV-Associated Peripheral Neuropathy: A Systematic Review-Based Narrative	Evans MC, Wade C, Hohenschurz-Schmidt D, Lally P, Ugwudike A, Shah K, Bangerter N, Sharp DJ, Rice ASC.	Front Neurosci. 2021 Sep 21;15:727311. doi: 10.3389/fnins.2021.727311. eCollection 2021.	Evans MC	Front Neurosci	2021	2021-10-08	PMC8490874		10.3389/fnins.2021.727311
34509623	Technical Note: Modulation of fMRI brainstem responses by transcutaneous vagus nerve stimulation	Borgmann D, Rigoux L, Kuzmanovic B, Edwin Thanarajah S, Münte TF, Fenselau H, Tittgemeyer M.	Neuroimage. 2021 Dec 1;244:118566. doi: 10.1016/j.neuroimage.2021.118566. Epub 2021 Sep 10.	Borgmann D	Neuroimage	2021	2021-09-12			10.1016/j.neuroimage.2021.118566
34506882	Cutaneous pain in disorders affecting peripheral nerves	Stucky CL, Mikesell AR.	Neurosci Lett. 2021 Nov 20;765:136233. doi: 10.1016/j.neulet.2021.136233. Epub 2021 Oct 1.	Stucky CL	Neurosci Lett	2021	2021-09-10	PMC8579816	NIHMS1739635	10.1016/j.neulet.2021.136233
34467832	High-fat diet attenuates morphine withdrawal effects on sensory-evoked locus coeruleus norepinephrine neural activity in male obese rats	Li X, Yeh CY, Bello NT.	Nutr Neurosci. 2022 Nov;25(11):2369-2378. doi: 10.1080/1028415X.2021.1968103. Epub 2021 Sep 1.	Li X	Nutr Neurosci	2022	2021-09-01			10.1080/1028415X.2021.1968103
